# Supplementary material for: Pregnancy outcomes and mother-to-child transmission rate in HTLV-1/2 infected women attending two public hospitals in the metropolitan area of Rio de Janeiro
Source: PLoS Negl Trop Dis. 2019 Jun 10;13(6):e0007404. doi: 10.1371/journal.pntd.0007404 (PMC6586357; doi:10.1371/journal.pntd.0007404)
Supplement: S1 Database — Patients database. (XLS) [file pntd.0007404.s001.xls]

## Sheet: d1
identific	Hospital	HTLVPNatal	FILE	AGE	AGE_CODE	OUTCOME S_N	NATUR_CODE	ETHN	ETHN_CODE	SCHOOL	SCHOOL_CODE	MARITAL	MARITAL_CODE	INCOME_MW	INCOME_CODE	SEXARC_CODE	SEXARC	SEXPARTLIFE_COD	SEXPARTLIFE	CONDOMBEFORE	CONDOM_PREG_CODE	CONDOM_PREG	GRAVIDA	G_CODE	Para	VAG_BIRTH	C_BIRTH	Abort S_N	NUMB_SPONT_ABORT	ABORT_ CODE	PREV_ADVERSE_OUTCOME S_N	NUMBER_PREV_ADVERSE_OUTCOME	PREV_ADV_OUTCOME 1	PREV_ADV_OUTCOME 2	LPM	BIRTH_DATE	VIA	IND Csec	PRENATAL visits	NUMCONS_PRENAT	N CONS CODE	GA_1st CONS_WEEKS	GA_1st CONS_CODE	COMORB_CODE	COMORB	COMPLIC THIS PREGN	ADVERSE OUTCOME S_N	ADVERSE OUTCOME NOW	PERINATAL DEATH
9	HUPE	FALSE	1683523	22	≤24	S	RJ	1	B	5	≥10	1	C	1	0	≤16	15	≤3	3	3	NÃO	3	4	>2	3	1	1	0	0	NÃO	S	3	MNN	M I U	2012-08-05	2013-05-15	C	S_HIPERT	1	8	≥6	8	1T	S	SAAF/COLAGENOSE	N	N	NÃO	0
101	MESQUITA	FALSE	5332	23	≤24	S	RJ	3	NB	6	≥10	1	C	2	1	≤16	14	≤3	2	3	NÃO	3	3	>2	2	2		0	0	NÃO	N	0	0	0		2012-11-29	V		1	3	<6	21	>1T	N	N	N	N	NÃO	0
46	HUPE	FALSE	1729570	27	>24	S	RJ	2	NB	7	≥10	1	C	3	1	≤16	15	≤3	3	3	NÃO	3	1	≤2	0	0	0	0	0	NÃO	N	0	0	0	2012-02-25	2012-11-16	V		1	3	<6	28	>1T	S	HAS	N	N	S_HIPERT	0
1224	HUPE	TRUE	1787269	23	≤24	S	RJ	1	B	3	<10	2	O	1	0					2	SIM	2	5	>2	0	0	0	1	4	SIM	S	4	AB1	0	2013-03-15	2013-12-25	V			9	≥6	21	>1T	S	SÍFILIS TRATADA	N	N	NÃO	0
47	HUPE	FALSE	1772089	29	>24	S	OUTRO	2	NB	3	<10	1	C	2	1	≤16	15	>3	8	3	NÃO	3	4	>2	3	1	0	0	0	NÃO	N	0	0	0	2012-02-05	2012-11-20	V		1	3	<6	22	>1T	N	N	PE	S	S_HIPERT/CIR	0
102	MESQUITA	FALSE	2898	35	>24	S	OUTRO	3	NB	2	<10	1	C	1	0	≤16	16	≤3	3	2	NÃO	3	5	>2	3	3		1	1	SIM	S	1	AB1			2012-11-23	V		1	4	<6	13	>1T	N	N	CORIOAMNIONITE	S	CIR	0
1225	HUPE	TRUE	1742807	28	>24	S	RJ	2	NB	4	<10	2	O		1					2	SIM	2	6	>2	5	4	1	0	0	NÃO	N	0	0	0	2013-02-28	2013-11-16	C	RPMO	1	5	<6	24	>1T	S	HAS	RPMO	N	NÃO	0
103	MESQUITA	FALSE	3482	23	≤24	S	RJ	1	B	5	≥10	2	O	1	0	≤16	16	≤3	3	3	NÃO	3	2	≤2	1	1		0	0	NÃO	N	0	0	0	2012-02-28	2012-11-30	V		1	8	≥6	13	>1T	N	N	N	N	NÃO	0
48	HUPE	FALSE	1760738	18	≤24	S	RJ	3	NB	5	≥10	1	C	1	0	>16	18	≤3	1	2	SIM	2	1	≤2	0	0	0	0	0	NÃO	N	0	0	0		2012-11-20	V		1	3	<6	15	>1T	S	EPILEPSIA	N	N	NÃO	0
1226	HUPE	TRUE	1748499	35	>24	S	RJ	2	NB	5	≥10	1	C	1	0					3	NÃO	3	1	≤2	0	0	0	0	0	NÃO	N	0	0	0	2013-05-28	2014-02-16	C	PELVICA	1	7	≥6			N	N	DMG	N	NÃO
1227	HUPE	TRUE	1763185	17	≤24	S	OUTRO	1	B	7	≥10	2	O	3	1					2	SIM	2	1	≤2	0	0	0	0	0	NÃO	N	0	0	0	2013-06-11	2014-03-10	V		1	12	≥6			S	ADENOCARCINOMA NASAL	N	N	N	0
105	MESQUITA	FALSE	4075	19	≤24	S	RJ	3	NB	4	<10	1	C	3	1	≤16	13	>3	8	3	NÃO	3	2	≤2	1	1		0	0	NÃO	N	0	0	0	2012-02-25	2012-11-28	V		1	5	<6	21	>1T	N	N	N	N	NÃO	0
85	HUPE	FALSE	1466346	26	>24	S	RJ	1	B	2	<10	1	C	2	1	≤16	15	≤3	1	3	NÃO	3	2	≤2	1	0	1	0	0	NÃO	N	0	0	0		2012-12-19	C	MACROS	0	2	<6	20	>1T	S	HAS	DMG	S	MACROS	0
49	HUPE	FALSE	1772157	25	>24	S	RJ	4	NB	3	<10	2	O	1	0	≤16	14	>3	5	3	NÃO	3	2	≤2	1	1		0	0	NÃO	N	0				2012-11-21	V		0			36	>1T	S	SIFILIS	TPP	S	PRETERMO	0
50	HUPE	FALSE	1765359	30	>24	S	OUTRO	1	B	3	<10	2	O	3	1	≤16	15	>3	10	3	NÃO	3	4	>2	2	2	0	1	1	SIM	S	1	AB1	0		2012-11-24	V		1	3	<6	8	1T	S	HAS	N	N	S_HIPERT	0
1228	HUPE	TRUE	1742311	29	>24	S	OUTRO	4	NB	4	<10	2	O		1					1	SIM	1	4	>2	3			0	0	NÃO	S					2014-01-30	V		1	7	≥6			S	CARDIOPATIA	N	N	NÃO	0
104	MESQUITA	FALSE	5553	20	≤24	S	RJ	3	NB	6	≥10	1	C	1	0	≤16	16	≤3	1	2	NÃO	3	2	≤2	1	1		0	0	NÃO	N	0	0	0	2012-02-24	2012-11-30	V		1	6	≥6	21	>1T	N	N	N	N	NÃO	0
106	MESQUITA	FALSE	5065	27	>24	S	RJ	3	NB	6	≥10	1	C	2	1	>16	18	≤3	3	2	SIM	2	2	≤2	1	0	1	0	0	NÃO	S	1	DPP	0	2012-02-24	2012-11-29	C	SFA	1	4	<6	13	>1T	N	N	INCOMP RH	N	NÃO	0
51	HUPE	FALSE	1508677	23	≤24	S	RJ	1	B	7	≥10	1	C	3	1	≤16	16	≤3	2	1	NÃO	3	2	≤2	0	0	0	1	1	SIM	S	1	AB1	0	2012-05-17	2013-02-11	C	HIV	1	5	<6	6	1T	S	SAAF/COLAGENOSE / HIV	RPMO	N	NÃO	0
1229	HUPE	TRUE	1787281	27	>24	S	RJ	3	NB	5	≥10	1	C	2	1					1	SIM	1	2	≤2	0	0	0	1	1	SIM	S	1	AB1	0	2013-05-30	2014-02-19	V							N	N	PE	S	S_HIPERT	0
1230	HUPE	TRUE	1619301	33	>24	S	OUTRO	1	B	5	≥10	1	C	2	1	≤16	15			3	NÃO	3	6	>2	4	1	0	1	1	SIM	S	1	AB1	0	2013-07-14	2014-03-07	V		1	8	≥6	10	1T	N	N	DMG	S	AB1	0
107	MESQUITA	FALSE	5499	20	≤24	S	RJ	1	B	6	≥10	1	C	1	0	≤16	13	≤3	1	3	NÃO	3	2	≤2	1	1		0	0	NÃO	N	0	0	0	2012-02-15	2012-11-29	V		1	8	≥6	9	1T	N	N	N	N	NÃO	0
52	HUPE	FALSE	1758846	41	>24	S	RJ	2	NB	7	≥10	1	C	6	1	>16	21	≤3	3	1	NÃO	3	4	>2	3	1	2	0	0	NÃO	N	0	0	0		2012-11-21	V		1	3	<6	6	1T	S	PTI	RPMO	N	NÃO	0
108	MESQUITA	FALSE	5531	19	≤24	S	RJ	1	B	6	≥10	1	C	1	0	>16	18	≤3	3	2	NÃO	3	1	≤2	0	0	0	0	0	NÃO	N	0	0	0	2012-03-12	2012-11-30	V		1	6	≥6	17	>1T	N	N	N	N	NÃO	0
53	HUPE	FALSE	1682586	19	≤24	S	RJ	1	B	5	≥10	1	C	2	1	>16	17	≤3	2	1	NÃO	3	1	≤2	0	0	0	0	0	NÃO	N	0	0	0		2012-11-22	V		1	3	<6	6	1T	S	HAS	PE	S	S_HIPERT	0
1231	HUPE	TRUE		26	>24	N	RJ	2	NB	6	≥10	2	O	1	0					3	NÃO	3	1	≤2	0	0	0	0	0	NÃO	N	0	0	0										N	N
54	HUPE	FALSE	1615761	35	>24	S	RJ	2	NB	7	≥10	2	O	2	1	>16	18	>3	4	1	NÃO	3	3	>2	1	0	1	1	1	SIM	S	AB1	0	0		2012-11-21	C	S_HIPERT	1	3	<6	8	1T	S	HAS	PE	S	S_HIPERT	0
109	MESQUITA	FALSE	5503	17	≤24	S	RJ	1	B	4	<10	3	O	1	0	≤16	14	≤3	1	3	NÃO	3	2	≤2	0	0	0	1	1	SIM	S	1	AB1	0	2012-03-05	2012-11-29	V		1	7	≥6	4	1T	N	N	N	N	NÃO	0
1232	HUPE	TRUE	579110	38	>24	S	RJ	2	NB	5	≥10	2	O	2	1					2	SIM	2	4	>2	2	1	1	1	1	SIM	S	1	AB1	0	2013-02-05	2013-10-24	C	HEMATOMA SUPRA-APONEURÓTICO	1	10	≥6	13	>1T	S	HAS	N	N	NÃO	0
110	MESQUITA	FALSE	3028	20	≤24	S	RJ	3	NB	6	≥10	1	C	3	1	>16	17	≤3	2	1	SIM	1	1	≤2	0	0	0	0	0	NÃO	N	0	0	0	2012-02-20	2012-11-29	V		1	10	≥6	3	1T	N	N	N	N	NÃO	0
55	HUPE	FALSE	1760705	28	>24	S	RJ	2	NB	4	<10	1	C	1	0	≤16	14	>3	5	3	NÃO	3	4	>2	2	1	1	1	1	SIM	S	1	AB1	0	2012-03-15	2012-11-21	C	HAS/DM2	1	3	<6	8	1T	S	HAS/DMII	N	S	S_HIPERT	0
1233	HUPE	TRUE	1787729	30	>24	S	RJ	1	B	6	≥10	1	C	2	1					3	NÃO	3	2	≤2	1	0	1	0	0	NÃO	N	0	0	0	2013-02-18	2013-11-11	C	S_HIPERT	1	6	≥6	9	1T	S	HAS / CANDIDIASE	N	S	S_HIPERT	0
111	MESQUITA	FALSE	5502	22	≤24	S	RJ	3	NB	5	≥10	2	O	2	1	>16	17	>3	4	2	NÃO	3	1	≤2	0	0	0	0	0	NÃO	N	0	0	0		2012-11-29	V		1	7	≥6	9	1T	N	N	N	N	NÃO	0
1234	HUPE	TRUE	1787733	28	>24	S	RJ	2	NB	5	≥10	1	C	1	0					3	NÃO	3	7	>2	3	2	1	1	3	SIM	S	3	ABORTO PROVOCADO	0	2013-02-27	2013-11-18	C	S_HIPERT	1	6	≥6	17	>1T	S	HAS	S_HIPERT/PE	S	PE	0
56	HUPE	FALSE	1706717 (1760717)	33	>24	S	RJ	3	NB	4	<10	1	C	1	0	>16	19	≤3	3	2	NÃO	3	3	>2	2	0	1	0	0	NÃO	N	0	0	0	2012-03-11	2012-12-03	C	HAS/DM2	1	3	<6	8	1T	S	HAS/DMII	N	S	CIR	0
112	MESQUITA	FALSE	5557	18	≤24	S	RJ	2	NB	5	≥10	3	O	1	0	>16	17	≤3	1	2	NÃO	3	1	≤2	0	0	0	0	0	NÃO	N	0	0	0	2012-03-03	2012-11-30	V		1	4	<6	17	>1T	N	N	N	N	NÃO	0
1235	HUPE	TRUE	1787776	44	>24	S	RJ	2	NB	6	≥10	1	C	2	1					2	SIM	2	3	>2	2	2	0	0	0	NÃO	S	1	NATI	0	2013-04-25	2013-10-26		DM1/S_HIPERT						S	DM1	N	N	NÃO	0
57	HUPE	FALSE	1248901	18	≤24	S	RJ	3	NB	4	<10	2	O	2	1	≤16	15	>3	5	2	NÃO	3	1	≤2	0	0	0	0	0	NÃO	N	0	0	0	2012-02-20	2012-11-24	C	DCP	0	1	<6	18	>1T	N	N	RPMO	N	NÃO	0
58	HUPE	FALSE	1761312	37	>24	S	RJ	1	B	6	≥10	1	C	2	1	>16	17	>3	4	2	NÃO	3	3	>2	2	1	1	0	0	NÃO	N	0	0	0	2012-04-30	2012-11-24	C	RPMO	1	3	<6	8	1T	S	LITIASE RENAL/ASMA	GEMELAR	S	PRETERMO	0
113	MESQUITA	FALSE	2665	23	≤24	S	RJ	3	NB	6	≥10	2	O	1	0	≤16	13	>3	10	1	SIM	2	2	≤2	1	0	1	0	0	NÃO	S	1	S_HIPERT	0		2012-11-16	C	SFA	1	6	≥6	22	>1T	S	TABAGISTA	N	S	CIR	0
1236	HUPE	TRUE	1787744	26	>24	S	RJ	3	NB	4	<10	2	O		1					3	NÃO	3	11	>2	2	2	0	1	8	SIM	S	1	ABORTO PROVOCADO		2012-12-27	2013-09-23	C	MACROSSOMIA FETAL	1	4	<6	16	>1T	N	N	DMG / SAF	N	NÃO	0
114	MESQUITA	FALSE	1771	20	≤24	S	RJ	3	NB	7	≥10	2	O	3	1	≤16	16	≤3	3	2	NÃO	3	1	≤2	0	0	0	0	0	NÃO	N	0	0	0	2012-05-28	2012-11-30	C	PELVICO	0	2	<6	19	>1T	N	N	N	N	NÃO	0
1237	HUPE	TRUE	1787753	23	≤24	S	RJ	3	NB	7	≥10	2	O	2	1					2	SIM	2	1	≤2	0	0	0	0	0	NÃO	N	0	0	0	2013-01-06	2013-10-25	C	DESPROPORCAO CEFALO-PELVICA + DISCINESIA UTERINA						S	ESCLEROSE MULTIPLA	N	S	ITU	0
59	HUPE	FALSE	174350	29	>24	S	RJ	3	NB	7	≥10	1	C	2	1	≤16	14	>3	4	1	SIM	2	5	>2	3	2	1	0	0	NÃO	N	0	0	0		2012-11-23	C	HIV	1	3	<6	26	>1T	S	HIV	N	S	PRETERMO/ BPN	0
115	MESQUITA	FALSE	5561	26	>24	S	OUTRO	3	NB	6	≥10	1	C	2	1	>16	18	≤3	2	3	NÃO	3	1	≤2	0	0	0	0	0	NÃO	N	0	0	0		2012-11-30	V		1	8	≥6	13	>1T	N	N	N	N	NÃO	0
1238	HUPE	TRUE	1689832	38	>24	S	RJ	1	B	7	≥10	1	C	1	0					2	SIM	2	4	>2	2	1	1	1	1	SIM	S	2	AB1	NATI	2013-06-09	2014-03-17	C	S_HIPERT/DM2/CESAREA PREVIA	1	8	≥6	6	1T	S	DM2/HAS	S_HIPERT	N		0
60	HUPE	FALSE	1762912	40	>24	S	RJ	1	B	7	≥10	1	C	2	1	>16	21	≤3	3	2	NÃO	3	10	>2	4	1	3	1	5	SIM	S	2	M I U	MNN	2012-02-25	2012-11-27	C	ITERAT	1	3	<6	11	1T	S	TVP	N	N	NÃO	0
61	HUPE	FALSE	1769387	35	>24	S	RJ	1	B	7	≥10	1	C	1	0	≤16	16	≤3	1	3	NÃO	3	4	>2	2	1	1	1	1	SIM	S	1	AB1	0		2012-11-22	C	S_HIPERT	1	3	<6	8	1T	S	HAS	PE/PRETERMO	S	S_HIPERT/ PRETERMO	0
116	MESQUITA	FALSE	5440	25	>24	S	RJ	3	NB	6	≥10	1	C	1	0	≤16	15	≤3	1	3	NÃO	3	2	≤2	1	1		0	0	NÃO	N	0	0	0		2012-11-20	V		1	7	≥6	6	1T	N	N	N	N	NÃO	0
1239	HUPE	TRUE	1762440	23	≤24	S	RJ	1	B	6	≥10	2	O	2	1					2	SIM	2	1	≤2	0	0	0	0	0	NÃO	N	0	0	0		2014-02-20	V		1	12	≥6			S	CARDIOPATIA	N	S	PRETERMO	0
117	MESQUITA	FALSE	5098	25	>24	S	RJ	3	NB	3	<10	3	O	1	0	≤16	16	>3	4	1	NÃO	3	4	>2	1	1	0	1	2	SIM	S	2	AB1	AB1		2012-12-01	V		1	2	<6	11	1T	N	N	N	N	NÃO	0
62	HUPE	FALSE	1765200	30	>24	S	RJ	2	NB	2	<10	1	C	1	0	>16	17	>3	5	3	NÃO	3	5	>2	3	2	1	1	1	SIM	S	AB1	0	0		2012-11-26	C	S_HIPERT	1	3	<6	17	>1T	S	HAS/HIV/HEP C	PE	S	S_HIPERT/CIR	0
1240	HUPE	TRUE	1788226	31	>24	S	RJ	3	NB	5	≥10	2	O	1	0					2	SIM	2	9	>2	1			1	8	SIM	S	8	AB1	AB2		2014-03-19	V		1	7	≥6			S	CARDIOPATIA	N	N	NÃO	0
118	MESQUITA	FALSE	4691	20	≤24	S	OUTRO	3	NB	6	≥10	1	C	2	1	≤16	13	>3	10	1	NÃO	3	1	≤2	0	0	0	0	0	NÃO	N	0	0	0	2012-02-15	2012-11-30	V		1	3	<6	6	1T	N	N	N	N	NÃO	0
63	HUPE	FALSE	1582568	25	>24	S	RJ	1	B	7	≥10	1	C	6	1	≤16	16	>3	5	3	SIM	1	1	≤2	0	0	0	0	0	NÃO	N	0	0	0		2012-11-25	C	FIBROSE CISTICA	1	3	<6	12	1T	S	FIBROSE CISTICA	RPMO	N	NÃO	0
1241	HUPE	TRUE	1788215	21	≤24	S	RJ	1	B	5	≥10	2	O		1								1	≤2	0	0	0	0	0	NÃO	N	0	0	0	2013-03-01	2013-12-05	V		1	10	≥6			N	N	N	N	NÃO	0
119	MESQUITA	FALSE	5611	23	≤24	S	RJ	3	NB	3	<10	1	C	1	0	≤16	14	>3	7	2	NÃO	3	3	>2	2	1	1	0	0	NÃO	S	1	PRETERMO	0	2012-03-08	2012-12-01	V		1	7	≥6	9	1T	N	N	N	N	NÃO	0
64	HUPE	FALSE	1763077	26	>24	S	RJ	1	B	6	≥10	1	C	1	0	>16	18	>3	4	2	SIM	1	1	≤2	0	0	0	0	0	NÃO	N	0	0	0	2012-02-29	2012-11-27	V		1	3	<6	16	>1T	S	HIV	RPMO	N	NÃO	0
1242	HUPE	TRUE	1625475	36	>24	S	RJ	1	B	6	≥10	2	O	1	0								3	>2	2	0	2	0	0	NÃO	N	0	0	0	2013-06-10	2014-02-26	C		1	17	≥6			N	N	DVHC	S	S_HIPERT	0
120	MESQUITA	FALSE	5613	26	>24	S	OUTRO	3	NB	3	<10	1	C	1	0	≤16	15	>3	5	2	NÃO	3	1	≤2	0	0	0	0	0	NÃO	N	0	0	0	2012-03-09	2012-12-01	V		1	7	≥6	13	>1T	N	N	N	N	NÃO	0
65	HUPE	FALSE	1760158	26	>24	S	OUTRO	1	B	6	≥10	2	O	2	1	≤16	15	≤3	3	2	NÃO	3	1	≤2	0	0	0	0	0	NÃO	N	0	0	0	2012-02-23	2012-11-30	C	SFA	1	3	<6	12	1T	S	EPILEPSIA	RPMO	N	NÃO	0
1243	HUPE	TRUE	1788565	30	>24	S	RJ	1	B	6	≥10	1	C	2	1					2	SIM	2	2	≤2	1	1	0	0	0	NÃO	N	0	0	0	2013-07-15	2014-04-07	V		1	14	≥6			S	SAAF/COLAGENOSE	ITU REP	S	CIR	0
1244	HUPE	TRUE	1538922	35	>24	S	RJ	1	B	6	≥10	2	O	2	1					2	SIM	2	2	≤2	1	0	1	0	0	NÃO	N	0	0	0	2013-04-20	2014-01-15	C		1	7	≥6			S	HAS/DMII	PE	S	S_HIPERT	0
121	MESQUITA	FALSE	5410	30	>24	S	RJ	1	B	3	<10	1	C	1	0	≤16	15	≤3	2	1	NÃO	3	4	>2	3	3		0	0	NÃO	N	0	0	0		2012-12-01	V		1	5	<6	13	>1T	N	N	N	N	NÃO	0
66	HUPE	FALSE	1761297	36	>24	S	RJ	1	B	2	<10	1	C	2	1	≤16	15	>3	10	1	NÃO	3	6	>2	5	3	2	0	0	NÃO	S	1	BPN	0	2012-04-05	2012-12-22	C	ITERAT	1	10	≥6	8	1T	S	HAS /TABAGISTA	PE/PRETERMO	S	S_HIPERT/CIR/PRETERMO	0
122	MESQUITA	FALSE	5566	24	≤24	S	OUTRO	1	B	6	≥10	1	C	1	0	>16	19	≤3	2	3	NÃO	3	1	≤2	0	0	0	0	0	NÃO	N	0	0	0	2012-03-01	2012-12-01	V		1	7	≥6	9	1T	N	N	N	N	NÃO	0
1245	HUPE	TRUE	1788702	27	>24	S	RJ	1	B	6	≥10	2	O	2	1					3	NÃO	3	1	≤2	0	0	0	0	0	NÃO	N	0	0	0	2013-04-15	2013-12-20	C	CARDIOPATIA	1	12	≥6			S	CARDIOPATIA	N	N	NÃO	0
67	HUPE	FALSE	1759478	33	>24	S	RJ	1	B	6	≥10	1	C	5	1	≤16	16	≤3	3	1	NÃO	3	2	≤2	1	0	1	0	0	NÃO	N	0	0	0	2012-02-12	2012-11-29	C	LES	1	3	<6	4	1T	S	HIPOTIR	N	N	NÃO	0
1246	HUPE	TRUE	1788913	31	>24	S	OUTRO	2	NB	6	≥10	2	O		1					1	SIM	1	1	≤2	0	0	0	0	0	NÃO	N	0	0	0	2013-03-08	2013-12-08	C	PELVICO	1	5	<6			S	HAS	N	S	S_HIPERT	0
68	HUPE	FALSE	1770824	16	≤24	S	RJ	3	NB	4	<10	1	C	4	1	≤16	14	≤3	2	2	NÃO	3	1	≤2	0	0	0	0	0	NÃO	N	0	0	0	2012-03-12	2012-11-29	C	CARDIOPATIA	1	3	<6	15	>1T	S	CARDIOPATIA	N	S	PRETERMO	0
123	MESQUITA	FALSE	725	27	>24	S	RJ	1	B	6	≥10	1	C	1	0	>16	18	≤3	1	2	NÃO	3	2	≤2	1	1		0	0	NÃO	N	0	0	0	2012-03-13	2012-12-01	V		1	8	≥6	13	>1T	N	N	N	N	NÃO	0
69	HUPE	FALSE	1762505	28	>24	S	RJ	3	NB	7	≥10	1	C	2	1	≤16	16	>3	5	2	SIM	1	1	≤2	0	0	0	0	0	NÃO	N	0	0	0	2012-02-26	2012-12-01	V		1	3	<6	13	>1T	S	HIV	HIV	N	NÃO	0
124	MESQUITA	FALSE	5617	28	>24	S	RJ	3	NB	6	≥10	2	O	2	1	>16	17	≤3	3	2	NÃO	3	2	≤2	1	0	1	0	0	NÃO	N	0	0	0		2012-12-01	V		1	8	≥6	17	>1T	N	N	N	N	NÃO	0
1247	HUPE	TRUE	1788709	35	>24	S	RJ	1	B	2	<10	2	O	2	1					1	SIM	1	6	>2	4	3	1	1	1	SIM	S	1	AB1	0	2013-01-20	2013-10-23	V		1	10	≥6			N	N	DMG	N	NÃO	0
125	MESQUITA	FALSE	4703	18	≤24	S	RJ	4	NB	5	≥10	2	O	1	0	≤16	16	>3	4	2	NÃO	3	1	≤2	0	0	0	0	0	NÃO	N	0	0	0	2012-02-07	2012-12-02	C	DCP	1	8	≥6	6	1T	N	N	N	S	CIR	0
1248	HUPE	TRUE	1756135	32	>24	S	RJ	3	NB	6	≥10	1	C		1					2	SIM	2	4	>2	3	3	0	0	0	NÃO	N	0	0	0	2013-05-30	2014-03-01	V		1	11	≥6			S	HAS/OBES	DMG	N	S_HIPERT	0
70	HUPE	FALSE	1761308	16	≤24	S	RJ	3	NB	7	≥10	2	O	1	0	≤16	15	≤3	1	3	SIM	1	1	≤2	0	0	0	0	0	NÃO	N	0	0	0	2012-02-24	2012-11-30	C	S_HIPERT	0	2	<6	16	>1T	S	HAS	PE	S	S_HIPERT	0
71	HUPE	FALSE	1768794	25	>24	S	RJ	3	NB	7	≥10	1	C	2	1	≤16	14	>3	10	3	SIM	1	4	>2	2	1	0	1	1	SIM	S	AB1	0	0	2012-03-17	2012-12-04	C	HIV	1			13	>1T	S	HIV/SIFILIS	SIFILIS/ TROMBOCITOPENIA	S	NÃO	0
1249	HUPE	TRUE	1788708	28	>24	S	RJ	3	NB	6	≥10	2	O	1	0					2	SIM	2	1	≤2	0	0	0	0	0	NÃO	N	0	0	0	2013-04-20	2014-01-24	V		1	15	≥6			S	EPILEPSIA	N	S	BPN	0
126	MESQUITA	FALSE	495	36	>24	S	RJ	2	NB	3	<10	2	O	1	0	>16	23	>3	4	2	NÃO	3	2	≤2	1	1	0	0	0	NÃO	N	0	0	0		2012-12-01	V		1	8	≥6	13	>1T	N	N	N	N	NÃO	0
1250	HUPE	TRUE	1562250	39	>24	S	OUTRO	3	NB	3	<10	3	O	1	0					1	SIM	1	4	>2	2	2	2	1	1	SIM	S	1	AB1	0	2013-03-19	2013-12-10	C	ITERAT	1	10	≥6			S	HAS	N	N	S_HIPERT	0
127	MESQUITA	FALSE	3904	32	>24	S	OUTRO	3	NB	6	≥10	1	C	1	0	>16	19	>3	6	3	NÃO	3	3	>2	2	0	2	0	0	NÃO	N	0	0	0	2012-02-28	2012-12-01	C	ITERAT	1	6	≥6	13	>1T	N	N	N	N	NÃO	0
72	HUPE	FALSE	1756549	32	>24	S	RJ	3	NB	4	<10	1	C	2	1	≤16	15	≤3	1	3	NÃO	3	2	≤2	1	1	0	0	0	NÃO	N	0	0	0	2012-03-16	2012-12-04	V		1	3	<6	13	>1T	S	SAAF/COLAGENOSE	DMTC	S	PRETERMO	0
128	MESQUITA	FALSE	2880	16	≤24	S	RJ	1	B	3	<10	2	O	2	1	≤16	13	>3	10	2	NÃO	3	1	≤2	0	0	0	0	0	NÃO	N	0	0	0	2012-02-23	2012-12-02	V		1	4	<6	17	>1T	N	N	N	N	NÃO	0
1251	HUPE	TRUE	1789312	23	≤24	N	RJ	1	B	6	≥10	1	C	2	1					2	SIM	2	2	≤2	0	0	0	1	1	SIM	S	1	AB1	0	2013-04-10									N	N
73	HUPE	FALSE	1636041	31	>24	S	RJ	3	NB	7	≥10	2	O	1	0	≤16	16	>3	5	3	NÃO	3	6	>2	0	0	1	1	5	SIM	S	AB1	AB1	0		2012-12-02	C	RPMO	0	2	<6	26	>1T	S	SAAF/COLAGENOSE	N	N	NÃO	0
1252	HUPE	TRUE	1561582	21	≤24	S	RJ	3	NB	4	<10	2	O		1					2	SIM	2	1	≤2	0	0	0	0	0	NÃO	N	0	0	0	2012-12-12	2013-12-05	V		1	10	≥6			S	HAS/OBES	PE	S	S_HIPERT	0
129	MESQUITA	FALSE	5184	30	>24	S	RJ	2	NB	4	<10	1	C	2	1	>16	18	>3	8	3	SIM	2	2	≤2	1	1	0	0	0	NÃO	N	0	0	0		2012-12-02	V		1	6	≥6	8	1T	N	N	N	N	NÃO	0
74	HUPE	FALSE	1763913	38	>24	S	RJ	1	B	7	≥10	1	C	3	1	>16	17	≤3	1	3	NÃO	3	3	>2	2	1	1	0	0	NÃO	S	1	MNN	0		2012-12-06	C	HAS/DM2	1	3	<6	17	>1T	S	HAS/DMII	N	N	S_HIPERT	0
130	MESQUITA	FALSE	1425	24	≤24	S	OUTRO	3	NB	6	≥10	1	C	2	1	>16	18	≤3	2	3	NÃO	3	1	≤2	0	0	0	0	0	NÃO	N	0	0	0	2012-02-16	2012-12-01	C	SFA	1	4	<6	9	1T	N	N	N	S	APGAR5<7	0
1253	HUPE	TRUE		23	≤24	N	OUTRO	3	NB	5	≥10	1	C		1					2	SIM	2	2	≤2	1			0	0	NÃO	N	0	0	0										N	N
75	HUPE	FALSE	1727079	32	>24	S	RJ	2	NB	5	≥10	1	C	1	0	≤16	11	>3	4	3	NÃO	3	4	>2	3	1	1	0	0	NÃO	N	0	0	0	2012-03-19	2012-12-12	C	HAS/DM2	1	3	<6	9	1T	S	HAS/DMII	N	N	S_HIPERT	0
76	HUPE	FALSE	1760864	36	>24	S	OUTRO	3	NB	3	<10	2	O	1	0	>16	23	≤3	3	3	NÃO	3	2	≤2	1	1	0	0	0	NÃO	N	0	0	0	2012-03-10	2012-12-09	C	SFA	1	3	<6	9	1T	S	ARTRITE REUMATOIDE	RPMO	N	NÃO	0
131	MESQUITA	FALSE	4407	24	≤24	S	RJ	3	NB	6	≥10	1	C	1	0	>16	22	≤3	1	3	NÃO	3	1	≤2	0	0	0	0	0	NÃO	N	0	0	0	2012-03-06	2012-12-02	V		1	5	<6	9	1T	N	N	N	N	NÃO	0
1254	HUPE	TRUE	1789031	37	>24	S	RJ	1	B	7	≥10	2	O	2	1					2	SIM	2	7	>2	2	2	0	1	4	SIM	S	5	AB1	NATIMORTO	2013-07-17	2014-04-10	V		1	12	≥6	6	1T	S	HAS/PERDAS GESTACIONAIS /TVP	S_HIPERT	N	NÃO	0
132	MESQUITA	FALSE	5631	21	≤24	S	RJ	2	NB	4	<10	1	C	1	0	>16	17	≤3	1	2	SIM	2	2	≤2	1	0	1	0	0	NÃO	N	0	0	0	2012-01-28	2012-12-02	V		1	5	<6	22	>1T	N	N	PE	S	S_HIPERT/CIR	0
1255	HUPE	TRUE	1779384	36	>24	S	RJ	1	B	7	≥10	1	C	3	1					3	NÃO	3	2	≤2	1	0	1	0	0	NÃO	S	1	S_HIPERT	M I U	2013-07-13	2014-04-10	C	S_HIPERT	1	8	≥6			S	SAAF/COLAGENOSE	DMG	N	NÃO	0
77	HUPE	FALSE	1760718	31	>24	S	RJ	3	NB	3	<10	1	C	1	0	>16	18	>3	5	3	SIM	2	4	>2	2	0	2	1	1	SIM	S	2	AB1	BPN	2012-03-15	2012-12-07	C	ITERAT	1	3	<6	8	1T	S	HAS	N	N	S_HIPERT	0
133	MESQUITA	FALSE	2125	37	>24	N	RJ	1	B	7	≥10	3	O	6	1	≤16	16	≤3	3	1	NÃO	3	4	>2	2	2		1	1	SIM	S	1	AB1	0					1			22	>1T	S	HAS	OLIGOIDR	S	S_HIPERT	0
1256	HUPE	TRUE	1788659	19	≤24	S	RJ	1	B	7	≥10	1	C	2	1					2	SIM	2	1	≤2	0	0	0	0	0	NÃO	N	0	0	0		2014-03-10	V		1	12	≥6	10	1T	N	N	N	N	NÃO	0
78	HUPE	FALSE	1772821	15	≤24	S	RJ	1	B	5	≥10	2	O	2	1	≤16	14	≤3	1	3	NÃO	3	1	≤2	0	0	0	0	0	NÃO	N	0	0	0	2012-03-21	2012-12-04	C	S_HIPERT	1	2	<6	22	>1T	S	HAS	PE/PRETERMO	S	S_HIPERT/CIR/PRETERMO	0
134	MESQUITA	FALSE	5624	30	>24	S	RJ	3	NB	6	≥10	1	C	4	1	≤16	16	≤3	3	3	NÃO	3	2	≤2	1	0	1	0	0	NÃO	N	0	0	0		2012-12-02	V		1	5	<6	9	1T	N	N	N	N	NÃO	0
1257	HUPE	TRUE	1519637	33	>24	S	RJ	1	B	7	≥10	1	C	3	1					3	NÃO	3	1	≤2	0	0	0	0	0	NÃO	N	0	0	0	2013-06-25	2014-03-18	V		1	10	≥6			S	HAS/DM1	PE	S	S_HIPERT/CIR	0
79	HUPE	FALSE	1569297	31	>24	S	RJ	1	B	6	≥10	1	C	6	1	>16	18	≤3	3	2	NÃO	3	2	≤2	1	1	0	0	0	NÃO	S	1	M I U	0	2012-04-25	2012-12-11	C	RPMO	1	2	<6	13	>1T	S	DM1	RPPMO	S	PRETERMO	0
135	MESQUITA	FALSE	3181	29	>24	S	RJ	3	NB	6	≥10	1	C	3	1	>16	21	>3	5	2	NÃO	3	3	>2	1	1	0	1	1	SIM	S	1	AB1	0	2012-03-05	2012-12-02	V		1	8	≥6	9	1T	N	N	N	N	NÃO	0
80	HUPE	FALSE	1763992	25	>24	S	RJ	2	NB	6	≥10	1	C	4	1	≤16	15	≤3	3	1	NÃO	3	1	≤2	0	0	0	0	0	NÃO	N	0	0	0	2012-05-03	2012-12-16	C	S_HIPERT	1	2	<6	12	1T	S	HAS	PE/PRETERMO	S	S_HIPERT/CIR/PRETERMO	0
1258	HUPE	TRUE	1789179	34	>24	S	RJ	2	NB	6	≥10			2	1					1	SIM	1	2	≤2	1			0	0	NÃO	S					2014-03-28	C	HIV	1					S	HIV	N	N	NÃO	0
136	MESQUITA	FALSE	4954	29	>24	S	OUTRO	1	B	3	<10	1	C	1	0	>16	22	≤3	2	2	NÃO	3	2	≤2	1	0	1	0	0	NÃO	N	0	0	0		2012-12-02	V		1	5	<6	9	1T	N	N	N	N	NÃO	0
81	HUPE	FALSE	1645688	35	>24	S	RJ	2	NB	1	<10	1	C	1	0	≤16	11	≤3	3	3	NÃO	3	7	>2	5	4	1	1	1	SIM	S	2	AB1	BPN		2012-12-03	V		0	0	<6			S	TABAGISTA	SIFILIS	N	NÃO	0
1259	HUPE	TRUE	1789162	19	≤24	S	RJ	3	NB	4	<10	2	O	1	0					2	SIM	2	2	≤2	0	0	0	1	1	SIM	S	1	AB1	0	2012-03-06	2013-12-06	C	CARDIOPATIA	1	10	≥6			S	CARDIOPATIA	N	N	NÃO	0
137	MESQUITA	FALSE	2315	23	≤24	S	RJ	3	NB	6	≥10	1	C	1	0	≤16	16	≤3	3	2	NÃO	3	2	≤2	1	0	1	0	0	NÃO	N	0	0	0	2012-02-20	2012-12-02	V		1	9	≥6	12	1T	N	N	N	S	CIR	0
82	HUPE	FALSE	1762584	34	>24	S	RJ	1	B	7	≥10	1	C	6	1	≤16	14	>3	8	2	NÃO	3	2	≤2	1	0	1	0	0	NÃO	N	0	0	0	2012-02-05	2012-12-08	C	RPMO	1	14	≥6	12	1T	S	LES	N	S	RPMO	0
1260	HUPE	TRUE	1690711	35	>24	S	RJ	2	NB	4	<10	2	O		1					2	SIM	2	4	>2	2			1	1	SIM	S	1	AB1	0	2013-05-03	2014-01-21	V		1	9	≥6			S	HAS	N	N	N	0
138	MESQUITA	FALSE	5636	17	≤24	S	RJ	3	NB	5	≥10	1	C	1	0	≤16	16	≤3	1	2	NÃO	3	1	≤2	0	0	0	0	0	NÃO	N	0	0	0	2012-02-23	2012-12-02	V		1	8	≥6	9	1T	N	N	N	N	NÃO	0
83	HUPE	FALSE	1760416	21	≤24	S	RJ	1	B	7	≥10	1	C	3	1	≤16	15	≤3	3	3	NÃO	3	1	≤2	0	0	0	0	0	NÃO	N	0	0	0	2012-03-14	2012-12-08	C	SFA	1	3	<6	6	1T	S	CARDIOPATIA	N	N	NÃO	0
1261	HUPE	TRUE	1789161	36	>24	S	RJ	1	B	4	<10	2	O	4	1					2	SIM	2	4	>2	2			1	1	SIM	S	1	AB1	0		2014-02-03	V		1	8	≥6			S	TABAGISTA	N	N	N	0
1262	HUPE	TRUE	1789165	37	>24	S	OUTRO	3	NB	4	<10	1	C	1	0					3	NÃO	3	2	≤2	1	1	0	0	0	NÃO	N	0	0	0	2013-02-15	2013-11-27	C	DMG	1	8	≥6			S	OBESIDADE	DMG	N	NÃO	0
84	HUPE	FALSE	1761731	23	≤24	S	RJ	1	B	7	≥10	1	C	4	1	≤16	14	>3	4	2	NÃO	3	1	≤2	0	0	0	0	0	NÃO	N	0	0	0		2012-12-10	C	HAS	1	3	<6	13	>1T	S	HAS	N	N	S_HIPERT	0
139	MESQUITA	FALSE	5339	15	≤24	N	RJ	1	B	3	<10	1	C	1	0	≤16	14	≤3	2	2	NÃO	3																	1	2	<6	13	>1T	N	N
1263	HUPE	TRUE	1503441	28	>24	S	OUTRO	3	NB	7	≥10	1	C	0	0					2	SIM	2	2	≤2	1	0	1	0	0	NÃO	S	1	S_HIPERT	0	2013-05-05	2014-01-23	C	HBPATIA	1	10	≥6			S	ANEMIA FALCIFORME	HEP C	N	PRETERMO	0
140	MESQUITA	FALSE	5647	19	≤24	S	RJ	3	NB	3	<10	1	C	1	0	≤16	15	≤3	1	2	NÃO	3	2	≤2	1	1	0	0	0	NÃO	N	0	0	0	2012-02-21	2012-12-02	V		1	5	<6	22	>1T	N	N	N	N	NÃO	0
141	MESQUITA	FALSE	5649	19	≤24	S	RJ	1	B	4	<10	1	C	1	0	≤16	14	>3	4	1	NÃO	3	2	≤2	1	1	0	0	0	NÃO	N	0	0	0	2012-03-05	2012-12-03	V		1	4	<6	22	>1T	N	N	N	N	NÃO	0
86	HUPE	FALSE	1602279	25	>24	S	RJ	1	B	3	<10	1	C	2	1	≤16	13	>3	30	3	NÃO	3	4	>2	3	1	1	0	0	NÃO	N	0	0	0	2012-09-19	2013-06-14	C		0	1	<6	11	1T	S	TVP	N	N	NÃO	0
1264	HUPE	TRUE	1703112	31	>24	N	RJ	1	B	6	≥10	1	C	1	0					2	SIM	2	3	>2	1			1	1	SIM	S	1	AB1	0										N	N
1265	HUPE	TRUE	1789465	29	>24	S	OUTRO	3	NB	6	≥10	1	C	4	1					1	SIM	1	1	≤2	0	0	0	0	0	NÃO	N	0			2013-07-03	2014-03-27	C	PELVICA						N	N	N	N	NÃO	0
142	MESQUITA	FALSE	2973	25	>24	S	RJ	1	B	3	<10	1	C	1	0	>16	17	>3	5	3	NÃO	3	2	≤2	1	1	0	0	0	NÃO	N	0	0	0	2012-03-04	2012-12-03	V		1	4	<6	13	>1T	N	N	N	N	NÃO	0
1266	HUPE	TRUE	1737006	42	>24	S	RJ	2	NB	6	≥10	1	C	0	0					2	SIM	2	3	>2	0			1	3	SIM	S	3	AB1	0	2013-06-10	2014-03-31	C		1	10	≥6			N	N	N	N	NÃO	0
143	MESQUITA	FALSE	5652	19	≤24	S	RJ	3	NB	3	<10	2	O	2	1	≤16	14	≤3	2	2	NÃO	3	2	≤2	1	1	0	0	0	NÃO	N	0	0	0	2012-02-20	2012-12-03	V		1	8	≥6	17	>1T	N	N	N	N	NÃO	0
88	HUPE	FALSE	1689821	29	>24	S	RJ	2	NB	2	<10	1	C	1	0	≤16	13	≤3	2	3	NÃO	3	9	>2	5	5	0	1	3	SIM	S	2	AB1	M I U	2012-07-12	2012-02-24	C		1	2	<6	4	1T	S	DM	N	N	N	0
1267	HUPE	TRUE	1175426	22	≤24	S	OUTRO	3	NB	5	≥10	1	C	1	0					1	SIM	1	2	≤2	1	1	0	0	0	NÃO	S	1	CIR	0		2014-03-28	C		1	12	≥6			N	N	N	N	N	0
144	MESQUITA	FALSE	5654	19	≤24	S	RJ	2	NB	4	<10	1	C	1	0	≤16	15	≤3	1	2	NÃO	3	2	≤2	1	1	0	0	0	NÃO	N	0	0	0	2012-10-05	2012-12-03			0	0	<6			N	N	N	S	AB1	0
89	HUPE	FALSE	536367	35	>24	S	RJ	3	NB	3	<10	2	O	1	0	≤16	14	>3	5	2	NÃO	3	10	>2	8	8	0	1	1	SIM	S	AB1	0	0		2012-12-20	V		1	3	<6	30	>1T	S	HAS/DMII/OBES(IMC41)	N	N	S_HIPERT	0
145	MESQUITA	FALSE	5658	19	≤24	S	OUTRO	1	B	3	<10	1	C	1	0	≤16	14	≤3	3	2	NÃO	3	1	≤2	0	0	0	0	0	NÃO	N	0	0	0	2012-03-12	2012-12-03	V		1	5	<6	17	>1T	N	N	N	N	NÃO	0
90	HUPE	FALSE	1772401	26	>24	S	RJ	3	NB	7	≥10	1	C	5	1	≤16	13	≤3	1	3	NÃO	3	3	>2	2	0	2	0	0	NÃO	S	2	PRETERMO/MNN	CIR	2012-08-17	2013-05-21	C	ITERAT	1	1	<6	7	1T	S	HAS/DMII/SIFILIS/HTLV	PANICULITE	S	S_HIPERT	0
1268	HUPE	TRUE	1789586	32	>24	S	RJ	3	NB	2	<10	1	C	2	1					3	NÃO	3	5	>2	4			0	0	NÃO	N	0	0	0	2013-02-03	2013-10-16	C	MATERNA						N	N	N	N	NÃO	0
146	MESQUITA	FALSE	4341	22	≤24	S	RJ	3	NB	3	<10	3	O	1	0	≤16	16	>3	4	1	NÃO	3	2	≤2	0	0	0	1	1	SIM	S	1	AB1	0	2012-02-20	2012-12-01	V		1	10	≥6	17	>1T	N	N	N	S	APGAR5<7	0
1	HUPE	FALSE	1773128	31	>24	S	RJ	1	B	7	≥10	1	C	3	1	≤16	15	>3	8	1	NÃO	3	3	>2	2	0	2	0	0	NÃO	N	0	0	0	2012-10-20				0	0	<6			N	N	ECTOPICA	S	AB1	0
1269	HUPE	TRUE	1789123	22	≤24	S	RJ	2	NB	2	<10	2	O	1	0					3	NÃO	3	1	≤2	0	0	0	0	0	NÃO	N	0	0	0		2013-11-01	V		1					S	TABAGISTA	S_HIPERT	S	S_HIPERT	0
1270	HUPE	TRUE	1652175	40	>24	S	OUTRO	3	NB	5	≥10			1	0					1	SIM	1	3	>2	2	2	0	0	0	NÃO	N	0	0	0	2013-04-05	2014-01-07	C		1	5	<6			S	HAS / HIV/ HEP C	N	S	PRETERMO	0
2	HUPE	FALSE	1773117	19	≤24	S	OUTRO	3	NB	4	<10	1	C	2	1	≤16	12	>3	5	3	NÃO	3	2	≤2	0	0	0	1	1	SIM	S	1	AB1	0		NA	V		1	3	<6	7	1T	N	N	SIFILIS	S	M I U	1
147	MESQUITA	FALSE	1776	19	≤24	S	RJ	3	NB	3	<10	1	C	1	0	≤16	16	≤3	2	2	SIM	1	1	≤2	0	0	0	0	0	NÃO	N	0	0	0		2012-12-03	V		1	6	≥6	16	>1T	N	N	N	S	CIR	0
148	MESQUITA	FALSE	4353	30	>24	S	RJ	2	NB	6	≥10	2	O	1	0	≤16	15	>3	10	3	NÃO	3	3	>2	2	2	0	0	0	NÃO	N	0	0	0		2012-12-04	V		0	0	<6	13	>1T	N	N	SEROT	S	M I U	1
3	HUPE	FALSE	1773036	30	>24	S	RJ	2	NB	6	≥10	1	C	4	1	>16	23	≤3	1	3	NÃO	3	2	≤2	0	0	0	1	1	SIM	S	1	AB1	0	2012-10-21				0	1	<6	8	1T	N	N	ECTOPICA	S	AB1	0
1271	HUPE	TRUE	1789607	13	≤24	S	RJ	1	B	2	<10	2	O	0	0					1	SIM	1	1	≤2	0	0	0	0	0	NÃO	N	0	0	0		2013-10-06	V		1	6	≥6	8	1T	S	PE	N	N	NÃO	0
4	HUPE	FALSE	1762225	35	>24	S	OUTRO	3	NB	2	<10	1	C	2	1	>16	19	≤3	2	2	NÃO	3	3	>2	2	2	0	0	0	NÃO	N	0	0	0	2013-05-31	2013-01-07	V	SFA/DM2	1	6	≥6	13	>1T	S	DM2/HIPOTIR	RPMO/SFA/DMG	N	NÃO	0
149	MESQUITA	FALSE	5677	18	≤24	S	RJ	2	NB	6	≥10	1	C	3	1	≤16	15	≤3	2	1	NÃO	3	2	≤2	1	0	1	0	0	NÃO	N	0	0	0	2012-02-28	2012-12-04	V		1	7	≥6	26	>1T	N	N	N	N	NÃO	0
1272	HUPE	TRUE	1730814	17	≤24	S	RJ	3	NB	2	<10	2	O	2	1	≤16	14	≤3	2	2	SIM	2	2	≤2	1	1	0	0	0	NÃO	N	0	0	0		2014-02-28	V		1	5	<6	12	1T	S	PE	N	N	NÃO	0
150	MESQUITA	FALSE	5708	20	≤24	S	RJ	1	B	7	≥10	2	O	3	1	>16	18	≤3	1	3	NÃO	3	1	≤2	0	0	0	0	0	NÃO	N	0	0	0		2012-12-03	V		0	0	<6			N	N	CORIOAMNIONITE	S	CIR	0
5	HUPE	FALSE	1763041	37	>24	S	RJ	2	NB	6	≥10	1	C	2	1	>16	25	>3	4	2	NÃO	3	2	≤2	1	1	0	0	0	NÃO	N	0	0	0	2012-02-25	2012-12-18	C	CARDIOPATIA	1	3	<6	5	1T	S	CARDIOPATIA	N	N	NÃO	0
1273	HUPE	TRUE	1789602	31	>24	S	RJ	1	B	7	≥10	2	O	2	1					2	SIM	2	1	≤2	0	0	0	0	0	NÃO	N	0	0	0	2013-07-25	2014-03-18	C	FETAL						S	DVHC / DHEG / NEFROPATIA	S_HIPERT	S	PRE ECLAMPSIA / PRETERMO	0
151	MESQUITA	FALSE	5674	26	>24	S	RJ	1	B	3	<10	1	C	2	1	≤16	14	≤3	2	3	NÃO	3	5	>2	4	4	0	0	0	NÃO	S	1	MNN	0		2012-12-04	V		0	0	<6	13	>1T	N	N	MACROS	N	NÃO	0
6	HUPE	FALSE	1760166	32	>24	S	RJ	3	NB	5	≥10	1	C	3	1	≤16	16	≤3	3	2	NÃO	3	2	≤2	1	0	1	0	0	NÃO	N	0	0	0	2012-03-26	2012-12-14	C	DM2	1	3	<6	13	>1T	S	HAS	PE/DMG	S	S_HIPERT	0
1274	HUPE	TRUE	1790068	26	>24	S	RJ	2	NB	3	<10	2	O	2	1					3	NÃO	3	5	>2	4			0	0	NÃO	S				2013-05-08	2014-02-12	C	IGNORADO	1					S	HIV + SIFILIS TRATADA	N	N	NÃO	0
152	MESQUITA	FALSE	5386	22	≤24	S	RJ	3	NB	6	≥10	1	C	2	1	>16	17	≤3	1	3	NÃO	3	2	≤2	1	1	0	0	0	NÃO	N	0	0	0		2012-12-04	C	PARADA PROGRES	0	2	<6	13	>1T	N	N	MACROS	N	NÃO	0
7	HUPE	FALSE	1760188	29	>24	S	RJ	2	NB	6	≥10	1	C	2	1	>16	27	≤3	1	3	NÃO	3	1	≤2	0	0	0	0	0	NÃO	N	0	0	0	2012-03-31	2012-12-28	V		1	3	<6	7	1T	S	DMII	N	N	NÃO	0
1275	HUPE	TRUE	1736721	24	≤24	S	RJ	3	NB	5	≥10	2	O	2	1					2	SIM	2	3	>2	2	0	2	0	0	NÃO	N	0	0	0	2013-06-24	2014-03-06	C		1	7	≥6			S	HAS	N	S	PRETERMO	0
153	MESQUITA	FALSE	4688	16	≤24	S	RJ	3	NB	3	<10	1	C	1	0	≤16	13	≤3	2	2	NÃO	3	1	≤2	0	0	0	0	0	NÃO	N	0	0	0	2012-02-20	2012-12-04	V		1	9	≥6	8	1T	N	N	N	N	NÃO	0
1276	HUPE	TRUE	1749388	19	≤24	S	RJ	3	NB	6	≥10	2	O	2	1					2	SIM	2	1	≤2	0	0	0	0	0	NÃO	N	0	0	0	2013-02-15	2013-11-28	C	PELVICA	1	12	≥6			S	HIPOTIR + PE LEVE	N	N	NÃO	0
8	HUPE	FALSE	1773228	32	>24	S	RJ	1	B	7	≥10	1	C	3	1	≤16	14	>3	4	3	NÃO	3	5	>2	4	1	1	0	0	NÃO	S	1	MACROS	0		2012-12-13	C	S_HIPERT	1	1	<6	26	>1T	S	HAS	N	N	NÃO	0
1277	HUPE	TRUE	1790043	34	>24	N	OUTRO	3	NB	1	<10	2	O		1					2	SIM	2	3	>2	2			0	0	NÃO	N	0	0	0										N	N
154	MESQUITA	FALSE	5706	16	≤24	S	RJ	2	NB	3	<10	1	C	1	0	≤16	12	≤3	3	3	NÃO	3	1	≤2	0	0	0	0	0	NÃO	N	0	0	0	2012-02-26	2012-12-03	V		1	3	<6	13	>1T	N	N	N	N	NÃO	0
1278	HUPE	TRUE	1790038	34	>24	S	OUTRO	1	B	6	≥10	1	C	1	0					3	NÃO	3	2	≤2	1	0	1	0	0	NÃO	S				2013-05-24	2014-02-24	C	PELVICA	1					S	DVHC + DMG	N	N	NÃO	0
10	HUPE	FALSE	1757517	39	>24	S	OUTRO	2	NB	7	≥10	1	C	6	1	>16	22	≤3	1	3	NÃO	3	4	>2	0	0	0	1	3	SIM	S	AB1	AB1	0	2012-03-01	2012-12-11	V		1	3	<6	4	1T	N	N	N	N	NÃO	0
155	MESQUITA	FALSE	5657	24	≤24	S	RJ	3	NB	5	≥10	1	C	1	0	≤16	14	>3	10	2	NÃO	3	3	>2	1	1	0	1	1	SIM	S	1	AB1	0	2012-02-25	2012-12-03	V		1	10	≥6	4	1T	N	N	PE	S	NÃO	0
156	MESQUITA	FALSE	4804	25	>24	N	OUTRO	1	B	6	≥10	1	C	2	1	>16	19	≤3	2	3	NÃO	3																	1	2	<6	4	1T	N	N
1279	HUPE	TRUE	1783128	33	>24	S	RJ	3	NB	3	<10	1	C	2	1					3	NÃO	3	6	>2	4	4	1	0	0	NÃO	S					2013-09-16	C	PELVICA	1	8	≥6			N	N	N	N	NÃO	0
11	HUPE	FALSE	1304688	23	≤24	S	RJ	2	NB	5	≥10	1	C	3	1	>16	17	≤3	2	1	NÃO	3	3	>2	2	0	2	0	0	NÃO	N	0	0	0		2012-12-13	C	CARDIOPATIA	1	3	<6	26	>1T	S	CARDIOPATIA	N	N	NÃO	0
1280	HUPE	TRUE	1670758	37	>24	N	RJ	2	NB	5	≥10	1	C	3	1					2	SIM	2	7	>2	1	0	1	1	5	SIM	S	5	AB1	AB1										N	N
157	MESQUITA	FALSE	5797	17	≤24	S	RJ	2	NB	3	<10	1	C	3	1	≤16	11	≤3	1	2	NÃO	3	1	≤2	0	0	0	0	0	NÃO	N	0	0	0	2012-09-16	2012-12-03			1	1	<6	26	>1T	N	N	N	S	AB1	0
12	HUPE	FALSE	1517916	32	>24	S	OUTRO	3	NB	2	<10	1	C	1	0	≤16	16	≤3	1	3	NÃO	3	5	>2	3	1	0	1	1	SIM	S	2	AB1	BPN		2013-07-05	V		0			13	>1T	N	N	N	N	NÃO	0
158	MESQUITA	FALSE	5714	31	>24	S	OUTRO	1	B	3	<10	1	C	2	1	≤16	15	≤3	1	2	NÃO	3	3	>2	2	2	0	1	1	SIM	S	1	AB1	0	2012-11-04	2012-12-04			0	0	<6			N	N	N	S	AB1	0
13	HUPE	FALSE	1771676	35	>24	N	RJ	3	NB	6	≥10	1	C	3	1	>16	17	≤3	3	3	NÃO	3	2	≤2	1	1	0	0	0	NÃO	N	0	0	0	2012-09-22	NA			1	1	<6	6	1T	S	TROMBOSE SEIO CAVERNOSO	AB2
1282	HUPE	TRUE	1783099	24	≤24	S	OUTRO	2	NB	7	≥10	1	C		1					1	SIM	1	4	>2	0	0	0	1	3	SIM	S	2	AB1	0	2012-10-27	2013-07-19	C	CEFALICA	1	15	≥6			S	HIV/HEPATITE B/HAS/DMG/CARDIOPATIA HIPERTENSIVA	N	S	S_HIPERT	0
14	HUPE	FALSE	1773415	42	>24	S	OUTRO	1	B	6	≥10	1	C	2	1	≤16	15	≤3	3	1	NÃO	3	4	>2	3	1	0	0	0	NÃO	S	1	MNN	0	2012-08-26	2013-04-05	V		1	1	<6	17	>1T	S	MIOMA	N	N	NÃO	0
159	MESQUITA	FALSE	5155	22	≤24	S	RJ	3	NB	6	≥10	1	C	1	0	≤16	13	≤3	2	2	NÃO	3	2	≤2	1	0	1	0	0	NÃO	N	0	0	0	2012-02-25	2012-12-04	C	SFA	1	5	<6	17	>1T	N	N	N	N	NÃO	0
160	MESQUITA	FALSE	5001	25	>24	S	OUTRO	1	B	7	≥10	1	C	3	1	>16	18	≤3	3	2	NÃO	3	1	≤2	0	0	0	0	0	NÃO	N	0	0	0		2012-12-04			0	0	<6			N	N	N	S	AB1	0
1283	HUPE	TRUE	1783592	29	>24	S	RJ	1	B	4	<10	2	O	4	1					2	SIM	2	3	>2	2	0	2	0	0	NÃO	S	1	NATI		2013-05-06	2013-12-27	C	PELVICA	1	10	≥6			S	DVHC + ARTRITE DE TAKAYASSU	N	S	S_HIPERT	0
15	HUPE	FALSE	1773061	33	>24	N	RJ	1	B	7	≥10	3	O	6	1	≤16	15	>3	5	1	NÃO	3	1	≤2	0	0	0	0	0	NÃO	N	0	0	0	2012-09-16				1	1	<6	8	1T	S	DMII / CELIACA / DÇ CRONH	N
1387	HUPE	TRUE	1507003	33	>24	S	OUTRO	2	NB	4	<10	1	C	3	1					3	NÃO	3	3	>2	0			1	2	SIM	S	2	AB1	0	2013-04-11	2014-01-04	V							S	DVHC + HAS	N	S	S_HIPERT	0
161	MESQUITA	FALSE	5717	18	≤24	S	RJ	1	B	5	≥10	1	C	2	1	≤16	16	≤3	1	2	NÃO	3	3	>2	1	0	1	0	0	NÃO	S	2	ECTOPICA	S_HIPERT/PRETERMO	2012-03-14	2013-01-11	C	S_HIPERT	1	5	<6	17	>1T	S	HAS	PE	S	S_HIPERT/CIR	0
16	HUPE	FALSE	1565196	30	>24	S	RJ	2	NB	3	<10	2	O	1	0	≤16	16	≤3	2	2	NÃO	3	5	>2	3	3	0	1	1	SIM	S	2	AB1	BPN	2012-05-15	2012-02-16	V		1	3	<6	4	1T	N	N	N	N	NÃO	0
1388	HUPE	TRUE	1783522	37	>24	S	RJ	1	B	6	≥10	2	O	2	1					3	NÃO	3	1	≤2	0	0	0	0	0	NÃO	N	0	0	0	2013-03-27	2013-12-31	C	PARADA PROGRES	1	13	≥6	8	1T	S	TVP PREVIA	RPMO	N	NÃO	0
162	MESQUITA	FALSE	3374	25	>24	S	RJ	2	NB	6	≥10	1	C	3	1	≤16	15	≤3	3	2	NÃO	3	1	≤2	0	0	0	0	0	NÃO	N	0	0	0		2012-12-05	V		1	5	<6	9	1T	N	N	N	N	NÃO	0
17	HUPE	FALSE	1763435	35	>24	S	RJ	1	B	7	≥10	3	O	2	1	>16	21	>3	4	3	NÃO	3	10	>2	2	1	1	1	7	SIM	S	7	AB1	AB2	2014-02-01	2014-11-12	C	ITERATIVIDADE+PÓS-DATISMO	1	6	≥6	17	>1T	N	N	N	N	NÃO	0
163	MESQUITA	FALSE	5696	31	>24	S	RJ	2	NB	3	<10			1	0	>16	19	≤3	3	3	SIM	1	5	>2	4	4	0	0	0	NÃO	N	0	0	0	2012-09-05	2012-12-04			0	0	<6			N	N	N	S	AB1	0
18	HUPE	FALSE	1766216	20	≤24	S	RJ	2	NB	7	≥10	2	O	3	1	>16	18	≤3	1	3	NÃO	3	1	≤2	0	0	0	0	0	NÃO	N	0	0	0	2012-03-19	2012-12-19	V		1	3	<6	8	1T	N	N	N	N	NÃO	0
1389	HUPE	TRUE	1647892	21	≤24	S	RJ	2	NB	4	<10	2	O	0	0					2	SIM	2	3	>2	2	0	2	0	0	NÃO	S					2014-01-13	C	ITERAT	1	12	≥6	8	1T	S	LES	N	N	NÃO	0
1390	HUPE	TRUE	1783662	22	≤24	S	OUTRO	1	B	6	≥10	2	O	3	1					2	SIM	2	2	≤2	0	0	0	1	1	SIM	S	1	AB1	0	2013-03-12	2013-12-13	V		1	14	≥6	11	1T	S	HAS	DMG	N	S_HIPERT	0
164	MESQUITA	FALSE	4378	19	≤24	S	RJ	2	NB	6	≥10	1	C		1	≤16	14	>3	8	2	NÃO	3	3	>2	2	2	0	0	0	NÃO	N	0	0	0		2013-01-13	V		0	0	<6	9	1T	S	SIFILIS/USO CRACK	SIFILIS	S	SIFILIS CONG	0
19	HUPE	FALSE	1204007	32	>24	S	RJ	3	NB	2	<10	1	C	1	0	≤16	15	≤3	2	3	NÃO	3	5	>2	4	1	1	0	0	NÃO	N	0	0	0		2013-01-02	C	ITERAT	1	3	<6	17	>1T	S	DMII	N	N	NÃO	0
165	MESQUITA	FALSE	3016	22	≤24	N	RJ	2	NB	6	≥10	1	C	1	0	>16	20	≤3	1	2	NÃO	3																	1	2	<6	8	1T	N	N
20	HUPE	FALSE	1762232	30	>24	S	RJ	2	NB	6	≥10	1	C	3	1	≤16	16	≤3	2	1	NÃO	3	3	>2	2	1	1	0	0	NÃO	S	1	BPN	0		2012-12-28	C	DM2	1	3	<6	8	1T	S	HAS/DMII	N	S	PRETERMO	0
1391	HUPE	TRUE	1783649	40	>24	S	RJ	3	NB	3	<10	1	C	2	1					2	SIM	2	2	≤2	1	0	1	0	0	NÃO	N	0	0	0	2013-03-02	2013-11-28	C	RPMO	1	9	≥6	5	1T	S	HIPOTIR	DMG	N	NÃO	0
1392	HUPE	TRUE	1305293	27	>24	S	OUTRO			6	≥10	1	C	2	1					2	SIM	2	2	≤2	1	0	1	0	0	NÃO	N	0	0	0	2013-04-20	2014-01-31	C	SEROTIN	1	6	≥6	17	>1T	S	HIPERTIR	N	N	NÃO	0
166	MESQUITA	FALSE	5721	23	≤24	S	RJ	3	NB	6	≥10	1	C	1	0	>16	19	≤3	3	1	NÃO	3	2	≤2	1	0	1	0	0	NÃO	N	0	0	0	2012-10-01	2012-12-04			0	0	<6			N	N	N	S	AB1	0
21	HUPE	FALSE	1773503	25	>24	N	RJ	1	B	7	≥10	1	C	2	1	>16	17	>3	6	1	NÃO	3	1	≤2	0	0	0	0	0	NÃO	N	0	0	0	2012-09-07				1	1	<6	5	1T	S	CELULITE MIE	PANICULITE
1393	HUPE	TRUE	1783652	36	>24	S	OUTRO	1	B	7	≥10	3	O	5	1					2	SIM	2	3	>2	2	0	2	0	0	NÃO	N	0	0	0	2012-11-07	2013-08-07	C		1	10	≥6	21	>1T	S	HAS	N	N	S_HIPERT	0
167	MESQUITA	FALSE	881	21	≤24	S	RJ	3	NB	5	≥10	1	C	3	1	>16	18	≤3	1	2	NÃO	3	1	≤2	0	0	0	0	0	NÃO	N	0	0	0		2012-12-04	V		1	8	≥6	13	>1T	N	N	N	S	CIR	0
22	HUPE	FALSE	1766876	34	>24	S	RJ	1	B	6	≥10	1	C	2	1	>16	19	≤3	2	3	NÃO	3	2	≤2	1	0	1	0	0	NÃO	N	0	0	0	2012-04-29	2013-01-04	C	HAS/DMG	1	3	<6	12	1T	S	HAS	DMG	S	S_HIPERT	0
23	HUPE	FALSE	1705066	40	>24	S	OUTRO	3	NB	4	<10	1	C	3	1	>16	19	≤3	3	3	NÃO	3	3	>2	2	1	1	0	0	NÃO	S	1	BPN	0		2012-12-19	V		1	3	<6	9	1T	S	HIPOTIR	N	N	NÃO	0
168	MESQUITA	FALSE	5102	22	≤24	S	RJ	3	NB	5	≥10	1	C	1	0	>16	19	≤3	2	2	NÃO	3	1	≤2	0	0	0	0	0	NÃO	N	0	0	0	2012-02-21	2012-12-06	C	MACROS	1	9	≥6	13	>1T	N	N	N	N	NÃO	0
1394	HUPE	TRUE	1783823	41	>24	N	RJ	2	NB	7	≥10	3	O	6	1					2	SIM	2	2	≤2	1			0	0	NÃO	N	0	0	0					1					N	N
169	MESQUITA	FALSE	5752	32	>24	N	RJ	2	NB	6	≥10	1	C	2	1	≤16	14	≤3	3	2	NÃO	3																	1	2	<6	13	>1T	N	N
24	HUPE	FALSE	1760415	17	≤24	S	RJ	3	NB	5	≥10	1	C	2	1	≤16	14	≤3	1	1	SIM	2	1	≤2	0	0	0	0	0	NÃO	N	0	0	0		2012-12-20	V		1	3	<6	4	1T	N	N	M I U	S	M I U	1
1395	HUPE	TRUE	1551673	41	>24	S	RJ	1	B	2	<10	1	C	2	1					2	SIM	2	6	>2	6	6	0	0	0	NÃO	S	1	PRETERMO (GEMELAR)	0	2013-03-15	2013-12-19	V		1	9	≥6	5	1T	S	HAS	N	N	S_HIPERT	0
170	MESQUITA	FALSE	24	24	≤24	S	RJ	1	B	6	≥10	1	C	3	1	>16	17	≤3	3	2	NÃO	3	3	>2	1	0	1	1	1	SIM	S	1	AB1	0		2012-12-05	V		1	10	≥6	13	>1T	N	N	OLIGOIDR	N		0
25	HUPE	FALSE	1773718	40	>24	S	RJ	3	NB	3	<10	1	C	2	1	>16	20	≤3	3	1	SIM	2	5	>2	4	1	1	0	0	NÃO	N	0	0	0	2012-03-18	2012-12-20	C	S_HIPERT	1	3	<6	9	1T	S	HAS	PE/PRETERMO	S	S_HIPERT/ PRETERMO	0
1396	HUPE	TRUE	1636430	38	>24	S	RJ	3	NB	2	<10	2	O	0	0					2	SIM	2	3	>2	2	1	1	0	0	NÃO	S	2	M I U	DPP	2013-04-18	2013-12-13	C	INS PLAC	1	10	≥6	16	>1T	S	HAS	N	N	S_HIPERT	0
171	MESQUITA	FALSE	5716	14	≤24	S	RJ	1	B	5	≥10	2	O	1	0	>16	17	>3	10	2	NÃO	3	1	≤2	0	0	0	0	0	NÃO	N	0	0	0		2012-12-05			1	1	<6	8	1T	S	SIFILIS	SIFILIS	S	AB1	0
26	HUPE	FALSE	1761306	28	>24	S	RJ	2	NB	6	≥10	1	C	1	0	>16	23	≤3	2	3	NÃO	3	3	>2	1	1	0	1	1	SIM	S	1	M I U	0	2012-03-21	2012-12-21	C	HAS	1	3	<6	8	1T	S	HAS	N	N	S_HIPERT	0
1397	HUPE	TRUE	1784370	25	>24	N	RJ	1	B	5	≥10	2	O	2	1					3	NÃO	3	7	>2	3			1	3	SIM	S	3	AB1	0										N	N
27	HUPE	FALSE	1739486	26	>24	S	OUTRO	2	NB	3	<10	1	C	1	0	>16	18	>3	5	2	SIM	1	4	>2	3	0	1	0	0	NÃO	N	0	0	0		2012-12-20	C	HIV	0	2	<6	26	>1T	S	HIV	N	N	NÃO	0
172	MESQUITA	FALSE	5757	17	≤24	S	RJ	3	NB	4	<10	2	O	1	0	≤16	16	≤3	1	2	NÃO	3	1	≤2	0	0	0	0	0	NÃO	N	0	0	0		2012-12-05	V		1	5	<6	17	>1T	S	SIFILIS	SIFILIS	N	NÃO	0
1398	HUPE	TRUE	1690712	35	>24	S	RJ	3	NB	4	<10	1	C	0	0					2	SIM	2	3	>2	1	0	1	1	1	SIM	S	1	AB1	0	2013-04-15	2013-09-25	C	HAS	1					S	DVHC + OBESIDADE / SIFILIS TRATADA EM 2009 / DMII / HAS	N	S	PRETERMO / PRE ECLAMPSIA	0
173	MESQUITA	FALSE	5665	38	>24	S	RJ	3	NB	6	≥10	3	O	1	0	>16	18	≤3	2	2	NÃO	3	2	≤2	1	0	1	0	0	NÃO	N	0	0	0	2012-02-29	2012-12-05	V		1	9	≥6	9	1T	N	N	N	N	NÃO	0
1399	HUPE	TRUE	1714572	32	>24	S	RJ	1	B	4	<10	2	O	1	0					2	SIM	2	12	>2	4	1	1	1	7	SIM	S	AB1	AB1	0	2012-11-23	2013-09-02	V		1	7	≥6			S	SIFILIS	SIFILIS	N	NÃO	0
28	HUPE	FALSE	1761306	36	>24	S	RJ	1	B	3	<10	2	O	1	0	≤16	15	>3	4	3	NÃO	3	6	>2	5			0	0	NÃO	N	0	0	0	2012-04-05	2012-12-22	C	DHEG	1	10	≥6	4	1T	N	N	N	S	S_HIPERT	0
29	HUPE	FALSE	1773721	21	≤24	S	OUTRO	3	NB	5	≥10	1	C	3	1	≤16	15	≤3	2	2	SIM	1	2	≤2	1	1	0	0	0	NÃO	N	0	0	0		2012-12-21	V		1	3	<6	11	1T	N	N	N	N	NÃO	0
174	MESQUITA	FALSE	5763	24	≤24	S	RJ	3	NB	4	<10	1	C	2	1	≤16	15	>3	5	1	NÃO	3	3	>2	2	2	0	0	0	NÃO	N	0	0	0		2012-12-05	V		1	4	<6	8	1T	N	N	N	N	NÃO	0
1400	HUPE	TRUE	1784040	34	>24	N	RJ	3	NB	6	≥10	1	C	3	1					2	SIM	2	3	>2	1			1	1	SIM	S	1	AB1	0	2013-02-23									S	CANCER DE TIREOIDE TRATADO	N
175	MESQUITA	FALSE	5728	22	≤24	S	RJ	4	NB	6	≥10	2	O	3	1	>16	20	≤3	3	2	NÃO	3	1	≤2	0	0	0	0	0	NÃO	N	0	0	0		2012-12-05	V		0	0	<6	13	>1T	N	N	N	N	NÃO	0
30	HUPE	FALSE	1550241	23	≤24	S	RJ	1	B	5	≥10	2	O	2	1	≤16	13	≤3	3	2	NÃO	3	3	>2	2	1	1	0	0	NÃO	N	0	0	0	2012-01-03	2012-12-21	C	S_HIPERT	1	3	<6	8	1T	S	HAS	PE	S	S_HIPERT	0
1401	HUPE	TRUE	1784076	36	>24	S	OUTRO	3	NB	6	≥10	2	O	0	0	>16	18			2	SIM	2	4	>2	2	2	0	1	1	SIM	S	1	AB1	0		2013-11-05	V		1	6	≥6			S	HTLV	DMG	N	NÃO	0
176	MESQUITA	FALSE	5659	21	≤24	S	RJ	3	NB	4	<10	1	C	1	0	>16	17	>3	5	2	NÃO	3	1	≤2	0	0	0	0	0	NÃO	N	0	0	0		2012-12-03	C	SFA	1	6	≥6	13	>1T	N	N	RPMO	N	NÃO	0
1402	HUPE	TRUE	1784087	33	>24	S	RJ	3	NB	7	≥10	1	C	3	1					3	NÃO	3	3	>2	1	0	1	1	1	SIM	S	1	AB1	0	2012-12-15	2013-09-05	C	PELVICA	1	12	≥6			S	DVHC + DMG	N	N	NÃO	0
31	HUPE	FALSE	1768879	18	≤24	S	RJ	1	B	5	≥10	2	O	4	1	≤16	15	≤3	2	2	SIM	2	1	≤2	0	0	0	0	0	NÃO	N	0	0	0	2012-03-24	2012-12-25	V		0	2	<6	30	>1T	S	HAS	N	N	S_HIPERT	0
32	HUPE	FALSE	1773768	29	>24	S	RJ	2	NB	2	<10	1	C	2	1	≤16	15	>3	4	1	NÃO	3	3	>2	2	1	1	0	0	NÃO	S	1	M I U	0		2013-01-29	C	D.FALCIFORME	1			8	1T	S	ANEMIA FALCIFORME	SIFILIS	S	NEO	1
1403	HUPE	TRUE	1784088	35	>24	S	RJ	1	B	3	<10	2	O	2	1					3	NÃO	3	4	>2	3	0	1	0	0	NÃO	S				2012-11-02	2013-09-24	C		1	10	≥6			S	DVHC + DMG + HIPOTIREOIDISMO	N	S	S_HIPERT	0
178	MESQUITA	FALSE	5813	17	≤24	S	OUTRO	3	NB	5	≥10	1	C	3	1	≤16	16	≤3	1	2	NÃO	3	1	≤2	0	0	0	0	0	NÃO	N	0	0	0		2012-12-06	V		1	10	≥6	13	>1T	N	N	RPMO	S	CIR	0
1404	HUPE	TRUE	1722875	39	>24	S	OUTRO	1	B	7	≥10	1	C	0	0					2	SIM	2	3	>2	2	0	1	0	0	NÃO	S				2013-05-05	2014-01-24	C							S	DVHC / DMII	N	N	NÃO	0
33	HUPE	FALSE	1306187	27	>24	S	RJ	2	NB	5	≥10	2	O	2	1	>16	22	≤3	2	3	NÃO	3	1	≤2	0	0	0	0	0	NÃO	N	0	0	0		2012-12-22	V		1	3	<6	4	1T	S	SAAF/COLAGENOSE	RPPMO	S	PRETERMO	0
34	HUPE	FALSE	1760418	26	>24	S	OUTRO	2	NB	7	≥10	1	C	1	0	>16	24	≤3	1	2	NÃO	3	1	≤2	0	0	0	0	0	NÃO	N	0	0	0	2012-03-28	2012-12-24	C	SFA	1	3	<6	7	1T	N	N	N	N	NÃO	0
179	MESQUITA	FALSE	5806	17	≤24	S	RJ	1	B	5	≥10	2	O	1	0	≤16	14	≤3	3	3	NÃO	3	1	≤2	0	0	0	0	0	NÃO	N	0	0	0		2012-12-06	V		1	6	≥6	5	1T	N	N	N	S	CIR	0
1405	HUPE	TRUE	876360	22	≤24	S	RJ	1	B	6	≥10	2	O	1	0	>16	18	≤3	2	3	NÃO	3	1	≤2	0	0	0	0	0	NÃO	N	0	0	0	2013-05-01	2014-01-05		PE	1	7	≥6	8	1T	S	PE	OLIGOD	N	NÃO	0
180	MESQUITA	FALSE	4169	23	≤24	S	RJ	1	B	3	<10	1	C	1	0	≤16	15	>3	5	1	NÃO	3	2	≤2	1	0	0	0	0	NÃO	N	0	0	0		2012-12-06	V		1	6	≥6	13	>1T	N	N	N	N	NÃO	0
1406	HUPE	TRUE	1784109	37	>24	S	RJ	3	NB	6	≥10	1	C	1	0					2	SIM	2	3	>2	1			1	1	SIM	S	1	AB1	0	2013-01-09	2013-10-08	C	PELVICA	S	10	≥6			S	DMII	ITU/DMG	N	NÃO	0
35	HUPE	FALSE	1762228	25	>24	S	RJ	1	B	7	≥10	1	C	4	1	>16	18	≤3	1	1	NÃO	3	1	≤2	0	0	0	0	0	NÃO	N	0	0	0	2012-03-27	2012-12-27	V		1	3	<6	13	>1T	S	VON WILLEBRAND	N	N	NÃO	0
181	MESQUITA	FALSE	1142	22	≤24	S	RJ	2	NB	7	≥10	1	C	3	1	>16	20	≤3	1	3	NÃO	3	1	≤2	0	0	0	0	0	NÃO	N	0	0	0		2012-12-07	V		1	8	≥6	4	1T	N	N	N	N	NÃO	0
1407	HUPE	TRUE	1784112	19	≤24	S	RJ	3	NB	5	≥10	1	C	1	0								2	≤2	0	0	0	1	1	SIM	S	1	AB1	0	2012-11-21	2013-08-28	C	DISCINESIA UTERINA	1	12	≥6	12	1T	S	DVHC	N	S	S_HIPERT	0
36	HUPE	FALSE	791161	23	≤24	S	RJ	2	NB			1	C	3	1	>16	17	>3	10	2	NÃO	3	4	>2	2	2	0	1	1	SIM	S	AB1	0	0	2012-03-25	2012-12-24	V		0	2	<6	13	>1T	S	CARDIOPATIA	RPMO	N	NÃO	0
182	MESQUITA	FALSE	1576	19	≤24	S	RJ	3	NB	3	<10	2	O	2	1	≤16	15	≤3	3	2	NÃO	3	3	>2	2	2	0	0	0	NÃO	N	0	0	0	2012-03-25	2012-12-06	V		0	0	<6	17	>1T	N	N	N	N	NÃO	0
37	HUPE	FALSE	1769392	34	>24	S	RJ	3	NB	7	≥10	1	C	2	1	≤16	16	>3	4	1	NÃO	3	3	>2	2	1	1	0	0	NÃO	S	1	M I U	0	2012-03-29	2012-12-26	C	CIRURGIA BARIATRICA	1	3	<6	12	1T	N	N	N	N	NÃO	0
1408	HUPE	TRUE	1784359	32	>24	N	RJ	2	NB	6	≥10	2	O	0	0								6	>2	2			1	3	SIM	S	2	AB1	DMG/ITU	2013-02-05									S	HAS	N
1409	HUPE	TRUE	1781898	24	≤24	S	OUTRO	3	NB	6	≥10	1	C		1					2	SIM	2	1	≤2	0	0	0	0	0	NÃO	N	0		DMG + MIOMATOSE UTERINA + POLICITEMIA VERA	2012-11-22	2013-08-30	C	PELVICA	1	12	≥6			N	N	N	N	NÃO	0
183	MESQUITA	FALSE	657	27	>24	S	RJ	3	NB	5	≥10	1	C	1	0	≤16	13	>3	10	2	NÃO	3	5	>2	3	2	1	1	1	SIM	S	1	AB1	0	2012-02-26	2012-12-06	C	C PREVIA	1	8	≥6	4	1T	N	N	N	N	NÃO	0
38	HUPE	FALSE	1699885	30	>24	S	RJ	3	NB	7	≥10	1	C	2	1	≤16	13	≤3	2	3	NÃO	3	2	≤2	2	1	0	0	0	NÃO	N	0	0	0		2013-01-12	V		1	3	<6	13	>1T	S	HAS	PE	S	S_HIPERT/CIR	0
184	MESQUITA	FALSE	340	24	≤24	N	RJ	3	NB	7	≥10	1	C	4	1	>16	18	≤3	3	1	NÃO	3	1	≤2	0	0	0	0	0	NÃO	N	0	0	0					1	3	<6	7	1T	N	N	N	N	NÃO	0
39	HUPE	FALSE	1728368	23	≤24	N	RJ	2	NB	3	<10	1	C	1	0	≤16	15	>3	4	3	NÃO	3	4	>2	0	0	0	1	3	SIM	S	3	AB1						1	3	<6	1	1T	S	DVHC/PE	N
1410	HUPE	TRUE		29	>24	N	RJ	3	NB	7	≥10	1	C	2	1																													N	N
185	MESQUITA	FALSE	5821	25	>24	S	OUTRO	3	NB	5	≥10	1	C	2	1	≤16	15	≤3	3	2	NÃO	3	2	≤2	1	0	1	0	0	NÃO	N	0	0	0		2012-12-06			0	0	<6	13	>1T	N	N	N	S	AB1	0
40	HUPE	FALSE	446808	33	>24	S	RJ	2	NB	7	≥10	2	O	2	1	>16	20	>3	5	1	SIM	2	1	≤2	0	0	0	0	0	NÃO	N	0	0	0	2012-03-26	2012-12-28	C	MIOMATOSE UTERINA + FETO EM APRESENTACAO CORMICA	1	3	<6	22	>1T	N	N	N	S	MIOMATOSE UTERINA	0
1412	HUPE	TRUE	1607990	34	>24	S	RJ	2	NB	1	<10	2	O		1					3	NÃO	3	6	>2	5			0	0	NÃO	S	1	NATI			2014-01-23	C							S	HIV	HIV	N	NÃO	0
1413	HUPE	TRUE	1784620	34	>24	S	OUTRO	3	NB	2	<10	2	O	0	0					2	SIM	2	4	>2	3	3	0	0	0	NÃO	N	0	0	0	2013-03-08	2013-12-11	V		S	7	≥6	10	1T	S	HAS	N	N	S_HIPERT	0
186	MESQUITA	FALSE	3650	30	>24	S	RJ	1	B	7	≥10	1	C	4	1	>16	23	≤3	1	3	NÃO	3	1	≤2	0	0	0	0	0	NÃO	N	0	0	0	2012-03-09	2012-12-06	V		1	12	≥6	5	1T	N	N	N	N	NÃO	0
41	HUPE	FALSE	1644135	27	>24	S	RJ	1	B	3	<10	2	O	1	0	≤16	13	≤3	2	2	NÃO	3	2	≤2	1	1	0	0	0	NÃO	N	0	0	0	2012-04-20	2012-12-26	V		0	0	<6			N	N	N	N	NÃO	0
187	MESQUITA	FALSE	5843	25	>24	S	RJ	3	NB	6	≥10	1	C	1	0	>16	20	≤3	1	2	NÃO	3	2	≤2	1	1	0	0	0	NÃO	N	0	0	0	2012-03-11	2012-12-08	V		1	3	<6	13	>1T	N	N	N	N	NÃO	0
42	HUPE	FALSE	1058707	18	≤24	S	RJ	3	NB	5	≥10	1	C	1	0	≤16	15	≤3	1	2	NÃO	3	1	≤2	0	0	0	0	0	NÃO	N	0	0	0	2012-04-13	2013-01-02	C	FALHA IND	1	3	<6	6	1T	S	HAS	PE GRAVE	S	S_HIPERT	0
1414	HUPE	TRUE	1784621	21	≤24	S	RJ	3	NB	3	<10	2	O	1	0					2	SIM	2	3	>2	2	1	1	0	0	NÃO	S	1	ADRAMNIA	0		2013-09-04	C		S	6	≥6	16	>1T	S	PTI	N	N	NÃO	0
1415	HUPE	TRUE	1770377	35	>24	S	RJ	3	NB	4	<10	2	O	0	0					3	NÃO	3	3	>2	1	1	0	1	1	SIM	S	1	AB1	0	2013-05-10	2014-01-15	C		1	9	≥6	4	1T	S	COLAGENOSE/ARTRITE PSORIATICA	S_HIPERT	S	S_HIPERT	0
188	MESQUITA	FALSE	5860	34	>24	N	RJ	1	B	6	≥10	1	C	2	1	>16	18	>3	4	3	NÃO	3	2	≤2	1	0	1	0	0	NÃO	N	0	0	0					0					N	N	N	N	NÃO	0
43	HUPE	FALSE	1773871	20	≤24	S	RJ	1	B	6	≥10	1	C	1	0	≤16	14	≤3	3	2	NÃO	3	1	≤2	0	0	0	0	0	NÃO	N	0	0	0	2012-04-01	2013-02-03	V		1	3	<6	8	1T	N	N	HANC	N	NÃO	0
1416	HUPE	TRUE	1785103	29	>24	S	OUTRO	3	NB	6	≥10	1	C	0	0					3	NÃO	3	4	>2	1	0	1	1	2	SIM	S	2	AB1	0	2013-05-03	2014-02-05	C	DM1/ ITERATIVIDADE	1	11	≥6	4	1T	S	DM1	N	N		0
189	MESQUITA	FALSE	5862	18	≤24	S	RJ	3	NB	3	<10	3	O	1	0	≤16	14	≤3	2	2	NÃO	3	2	≤2	0	0	0	1	1	SIM	S	1	AB1	0		2012-12-07			0	0	<6	8	1T	N	N	N	S	AB1	0
44	HUPE	FALSE	1705843	38	>24	S	RJ	2	NB	6	≥10	1	C	2	1	≤16	15	≤3	3	1	NÃO	3	4	>2	1	0	1	1	2	SIM	S	2	AB1	0	2012-04-19	2013-01-02	C	DM2	1	3	<6	8	1T	S	HAS/DMII	N	S	S_HIPERT	0
190	MESQUITA	FALSE	4316	30	>24	N	RJ	3	NB	6	≥10	1	C	2	1	>16	19	≤3	3	2	NÃO	3	1	≤2	0	0	0	0	0	NÃO	N	0	0	0	2012-09-11				1	1	<6	12	1T	N	N	N	N	NÃO	0
45	HUPE	FALSE	1773947	21	≤24	S	RJ	2	NB	5	≥10	2	O	0	0	≤16	15	≤3	1	3	NÃO	3	1	≤2	0	0	0	0	0	NÃO	N	0	0	0		2013-01-04	C	HAS	0	2	<6	4	1T	N	N	PE	S	S_HIPERT	0
1417	HUPE	TRUE	1785106	27	>24	S	RJ	2	NB	3	<10	2	O	1	0					2	SIM	2	6	>2	3	0	3	1	2	SIM	S	2	AB1	0	2013-11-15	2013-08-19	C		1	8	≥6	12	1T	S	DMG/TABAGISMO	N	N	NÃO	0
1418	HUPE	TRUE	1784543	30	>24	N	OUTRO	3	NB	5	≥10	2	O	1	0					1	SIM	1	2	≤2	1	0	1	0	0	NÃO	N	0	0	0										S	SINDROME DE SAETHRE CHOETZEN (DEFICIENCIA OSSEA GRAVE)	N
191	MESQUITA	FALSE	5856	30	>24	S	RJ	3	NB	6	≥10	2	O	1	0	>16	17	≤3	3	2	NÃO	3	3	>2	1	1	0	1	1	SIM	S	1	AB1	0	2012-03-03	2012-12-27	C	OLIGOIDR	1	3	<6	17	>1T	N	N	OLIGOIDR	N	NÃO	0
91	HUPE	FALSE	1053993	19	≤24	S	RJ	3	NB	6	≥10	1	C	1	0	≤16	12	≤3	2	2	SIM	1	2	≤2	0	0	0	1	1	SIM	S	AB1	0	0		2012-12-31	V		1	3	<6	9	1T	N	N	ITU REP	N	NÃO	0
192	MESQUITA	FALSE	3822	22	≤24	S	RJ	1	B	6	≥10	1	C	1	0	≤16	16	≤3	3	1	NÃO	3	1	≤2	0	0	0	0	0	NÃO	N	0	0	0	2012-03-16	2012-12-09	V		1	8	≥6	5	1T	N	N	N	N	NÃO	0
92	HUPE	FALSE	1704916	38	>24	S	RJ	1	B	7	≥10	1	C	6	1	>16	25	>3	4	2	NÃO	3	2	≤2	1	0	1	0	0	NÃO	S	1	S_HIPERT	0	2012-03-30	2013-01-03	C	MIOMA ISTMICO	1	10	≥6	10	1T	S	HAS/HIPOTIR	N	S	S_HIPERT	0
1419	HUPE	TRUE	1716536	28	>24	S	RJ	3	NB	5	≥10	3	O		1					2	SIM	2	2	≤2	1	1	0	0	0	NÃO	S	1	DVHC	0	2013-04-20	2014-01-15	C		1	10	≥6	8	1T	S	CARDIOPATIA REUMATICA HAS	N	S	S_HIPERT	0
93	HUPE	FALSE	1773872	24	≤24	S	OUTRO	3	NB	6	≥10	1	C	1	0	≤16	16	≤3	3	1	NÃO	3	2	≤2	1	1	0	0	0	NÃO	N	0	0	0	2012-06-20	2013-04-11	C	RPMO	1	12	≥6	9	1T	S	POLIARTRITE GONOCOCICA	RPMO	S	CIR	0
193	MESQUITA	FALSE	5865	22	≤24	S	RJ	3	NB	5	≥10	1	C	6	1	≤16	15	≤3	3	2	NÃO	3	2	≤2	1	1	0	0	0	NÃO	N	0	0	0		2012-12-07	V		1	7	≥6	13	>1T	N	N	N	N	NÃO	0
1420	HUPE	TRUE	1636175	26	>24	S	RJ	3	NB	5	≥10	1	C	3	1	≤16	15			2	SIM	2	5	>2	1	0	1	1	3	SIM	S	3	AB1	AB1	2013-05-06	2014-02-02	C	IRC	1	8	≥6	8	1T	S	IRC/HELLP	IRC	N	NÃO	0
94	HUPE	FALSE	1773900	39	>24	S	OUTRO	3	NB	2	<10	1	C	1	0	>16	32	≤3	1	3	NÃO	3	4	>2	0	0	0	1	4	SIM	S	4	AB1	0		NA			1	1	<6	4	1T	S	AB REP	AB1	S	AB1	0
194	MESQUITA	FALSE	5512	25	>24	S	RJ	3	NB	6	≥10	2	O	5	1	>16	25	≤3	1	3	NÃO	3	1	≤2	0	0	0	0	0	NÃO	N	0	0	0	2012-02-24	2012-12-07	V		1	8	≥6	5	1T	N	N	N	N	NÃO	0
1421	HUPE	TRUE	1694914	31	>24	S	RJ	1	B	6	≥10	1	C	2	1					3	NÃO	3	3	>2	2	0	2	0	0	NÃO	N	0	0	0	2013-04-24	2014-01-22	C	DVHC + DMG + ITERATIVIDADE	1	10	≥6	8	1T	S	HAS	DMG/S_HIPERT	S	S_HIPERT	0
1422	HUPE	TRUE	834976	30	>24	S	RJ	1	B	6	≥10	3	O	1	0					2	SIM	2	4	>2	2	0	2	1	1	SIM	S	1	AB1	0	2013-05-02	2014-01-14	C	HIV + RPMO + ITERATIVIDADE	1	8	≥6			S	HIV	N	N	NÃO	0
195	MESQUITA	FALSE	5852	21	≤24	S	RJ	3	NB	4	<10	2	O	1	0	>16	17	>3	20	2	NÃO	3	1	≤2	0	0	0	0	0	NÃO	N	0	0	0		2012-12-07	V		1	5	<6	13	>1T	N	N	N	N	NÃO	0
95	HUPE	FALSE	1762919	25	>24	S	RJ	3	NB	7	≥10	2	O	4	1	≤16	13	≤3	1	1	NÃO	3	1	≤2	0	0	0	0	0	NÃO	N	0	0	0		2013-01-05	V		1	10	≥6	10	1T	S	SAAF/COLAGENOSE	N	N	NÃO	0
196	MESQUITA	FALSE	5612	24	≤24	S	RJ	3	NB	6	≥10	1	C	2	1	≤16	14	≤3	3	2	NÃO	3	3	>2	2	2	0	0	0	NÃO	N	0	0	0		2012-12-07	V		1	4	<6	17	>1T	N	N	MACROS	N	NÃO	0
96	HUPE	FALSE	1764651	20	≤24	S	RJ	4	NB	6	≥10	1	C	2	1	≤16	15	>3	5	2	NÃO	3	3	>2	1	1	0	1	1	SIM	S	2	AB1	PRETERMO/MNN	2012-05-06	2013-01-03	V		1	6	≥6	13	>1T	S	IIC	PRETERMO	S	PRETERMO	0
1423	HUPE	TRUE	1785546	22	≤24	S	RJ	2	NB	5	≥10	2	O	0	0					3	NÃO	3	2	≤2	0	0	0	1	1	SIM	S	1	AB1	0	2012-11-15	2013-08-12	V		1	10	≥6	12	1T	S	DMG	N	N	NÃO	0
1424	HUPE	TRUE	1785549	41	>24	S	OUTRO	3	NB	5	≥10	1	C	2	1					3	NÃO	3	5	>2	3	3	0	1	1	SIM	S	1	AB1	0	2013-04-22	2014-01-17	V							S	HAS	S_HIPERT	S	S_HIPERT	0
197	MESQUITA	FALSE	3503	40	>24	S	RJ	3	NB	3	<10	1	C	1	0	≤16	15	>3	7	2	NÃO	3	4	>2	3	3	0	0	0	NÃO	N	0	0	0	2012-02-24	2012-12-07	V		1	7	≥6	11	1T	N	N	N	N	NÃO	0
97	HUPE	FALSE	1773966	17	≤24	S	RJ	2	NB	3	<10	1	C	0	0	≤16	16	≤3	1	1	NÃO	3	2	≤2	1	0	1	0	0	NÃO	N	0	0	0	2012-03-28	2013-01-07	C	SFA	1	3	<6	4	1T	S	SIFILIS	SIFILIS	S	APGAR 1<7	0
198	MESQUITA	FALSE	5530	23	≤24	S	RJ	1	B	5	≥10	1	C	1	0	>16	20	≤3	1	2	NÃO	3	2	≤2	1	0	1	0	0	NÃO	N	0	0	0	2012-03-09	2012-12-07	C	C PREVIA	1	6	≥6	13	>1T	N	N	N	N	NÃO	0
98	HUPE	FALSE	1773951	15	≤24	S	RJ	3	NB	3	<10	2	O	1	0	≤16	14	≤3	1	1	NÃO	3	1	≤2	0	0	0	0	0	NÃO	N	0	0	0	2012-04-05	2013-01-04	V		1	3	<6	9	1T	N	N	RPMO	N	NÃO	0
1425	HUPE	TRUE	1595652	33	>24	S	RJ	4	NB	6	≥10	3	O	3	1					3	NÃO	3	2	≤2	1	0	1	0	0	NÃO	N	0	0	0	2013-05-02	2014-01-31	C	HEPATITE AUTO-IMUNE/MACROSSOMIA	1	11	≥6	9	1T	S	ACIDOSE TUBULAR RENAL TIPO 1/HEPATITE AUTO-IMUNE/CIRROSE	N	S	MACROSSOMIA	0
199	MESQUITA	FALSE	5876	20	≤24	S	RJ	3	NB	6	≥10	1	C	2	1	≤16	14	>3	5	2	NÃO	3	1	≤2	0	0	0	0	0	NÃO	N	0	0	0	2012-02-24	2012-12-07	V		1	10	≥6	11	1T	N	N	N	N	NÃO	0
99	HUPE	FALSE	1716494	34	>24	S	RJ	1	B	5	≥10	1	C	1	0	>16	27	>3	6	2	NÃO	3	3	>2	0	0	0	1	2	SIM	S	2	AB1	0		2013-01-06	C	HIV	1	3	<6	4	1T	S	HIV	RPMO	S	NÃO	0
1426	HUPE	TRUE	1767850	21	≤24	S	RJ	2	NB	3	<10	2	O	4	1					2	SIM	2	5	>2	2	2	0	1	2	SIM	S	1	AB1	MNN	2013-05-08	2014-02-11	C	DMG/ITERAT	1	10	≥6	9	1T	N	N	DMG/PE	S	NÃO	0
200	MESQUITA	FALSE	2432	18	≤24	S	RJ	3	NB	3	<10	2	O	1	0	≤16	15	>3	4	1	SIM	2	3	>2	1	1	0	1	1	SIM	S	2	AB1	CIR/BPN		2012-12-08	V		1	8	≥6	13	>1T	N	N	N	N	NÃO	0
100	HUPE	FALSE	1773959	23	≤24	S	RJ	2	NB	4	<10	1	C	1	0	≤16	15	≤3	2	3	NÃO	3	3	>2	2	1	1	0	0	NÃO	N	0	0	0	2012-04-01	2013-01-05	V		1	3	<6	22	>1T	N	N	PE	S	S_HIPERT	0
1427	HUPE	TRUE	1673036	32	>24	S	RJ	3	NB	7	≥10	1	C	3	1					3	NÃO	3	5	>2	1	1	0	1	3	SIM	S	3	AB1	0	2013-04-08	2014-01-02	C	PE LEVE	1	11	≥6	13	>1T	N	N	S_HIPERT	S	S_HIPERT	0
701	HUPE	FALSE	1624143	35	>24	S	RJ	1	B	6	≥10	1	C	3	1	>16	21	≤3	1	3	NÃO	3	4	>2	3	2	1	0	0	NÃO	S	3	2M I U	BPN		2013-02-19	C	S_HIPERT	1	7	≥6	15	>1T	S	SAAF/COLAGENOSE/ HAS/ EPILEPSIA	S_HIPERT	S	S_HIPERT/CIR/PRETERMO	0
201	MESQUITA	FALSE	1067	21	≤24	S	RJ	2	NB	5	≥10	1	C	1	0	>16	17	≤3	3	1	NÃO	3	1	≤2	0	0	0	0	0	NÃO	N	0	0	0	2012-03-15	2012-12-08	C	DCP	1	9	≥6	16	>1T	N	N	N	N	NÃO	0
1428	HUPE	TRUE	1725764	32	>24	N	RJ	1	B	7	≥10	1	C	6	1					2	SIM	2	5	>2	1			1	3	SIM	S	3	ABORTO PROVOCADO		2013-05-05									S	SAAF	N
702	HUPE	FALSE	1304477	39	>24	S	RJ	1	B	4	<10	1	C	4	1	>16	18	>3	5	3	NÃO	3	2	≤2	1	0	1	0	0	NÃO	S	1	DPP	0	2012-10-01	2013-07-29	C		1	6	≥6	7	1T	S	SAAF/COLAGENOSE	N	N	NÃO	0
202	MESQUITA	FALSE	3596	23	≤24	S	RJ	1	B	3	<10	1	C	1	0	≤16	15	≤3	2	3	NÃO	3	4	>2	2	2	0	1	1	SIM	S	1	AB1	0	2012-03-17	2012-12-08	V		1	4	<6	18	>1T	N	N	N	N	NÃO	0
1429	HUPE	TRUE	1725687	23	≤24	S	RJ	2	NB	7	≥10	2	O	1	0	≤16	16			2	SIM	2	2	≤2	1	0	1	0	0	NÃO	N	0	0	0		2013-12-26								S	HIV	N	N	NÃO	0
1430	HUPE	TRUE	1786034	41	>24	S	OUTRO	2	NB	3	<10	2	O	1	0					2	SIM	2	11	>2	9			1	0	SIM	S	1	ABORTO PROVOCADO	MNN	2013-02-05	2013-11-07	V		1	5	<6	21	>1T	S	HAS	RPMO/PÓS-DATISMO	N	NÃO	0
203	MESQUITA	FALSE	5896	25	>24	S	RJ	3	NB	5	≥10	1	C	1	0	>16	18	>3	6	3	NÃO	3	3	>2	1	1	0	1	1	SIM	S	1	AB1	0		2012-12-07	V		1	4	<6	17	>1T	N	N	N	N	NÃO	0
703	HUPE	FALSE	1576395	19	≤24	S	RJ	1	B	6	≥10	1	C	2	1	≤16	16	≤3	2	2	NÃO	3	1	≤2	0	0	0	0	0	NÃO	N	0	0	0		2013-01-09	V		1	10	≥6	9	1T	S	LEUCEMIA EM REMISSÃO	N	S	UTI NEO-MENINGITE	0
204	MESQUITA	FALSE	5888	27	>24	S	RJ	3	NB	7	≥10	2	O	4	1	>16	19	≤3	2	1	NÃO	3	1	≤2	0	0	0	0	0	NÃO	N	0	0	0	2012-02-20	2012-12-08	V		1	7	≥6	12	1T	N	N	N	N	NÃO	0
704	HUPE	FALSE	1761096	23	≤24	S	RJ	1	B	5	≥10	1	C	2	1	≤16	15	>3	6	1	NÃO	3	6	>2	1	1	0	1	5	SIM	S	5	AB1	0	2012-03-25	2013-01-05	V		1	3	<6	4	1T	S	HEP B	N	N	NÃO	0
1431	HUPE	TRUE	1650036	28	>24	S	RJ	3	NB	2	<10	2	O	2	1					2	SIM	2	9	>2	6	2	4	1	2	SIM	S	2	AB1	PRETERMO/MNN	2013-04-20	2014-01-16	C	ITERAT/S_HIPERT/DMG	1	12	≥6	6	1T	S	HAS	DMG/S_HIPERT	S	S_HIPERT	0
205	MESQUITA	FALSE	5889	19	≤24	S	RJ	3	NB	4	<10	1	C	1	0	≤16	14	≤3	3	2	NÃO	3	2	≤2	0	0	0	0	0	NÃO	N	0	0	0		2012-12-08	C	SFA	1	8	≥6	9	1T	N	N	N	N	NÃO	0
705	HUPE	FALSE	1650018	27	>24	N	RJ	2	NB	2	<10	1	C	1	0	≤16	16	≤3	3	1	NÃO	3	8	>2	4			1	2	SIM	S								1	3	<6	9	1T	N	N
1432	HUPE	TRUE	1655827	39	>24	S	RJ	2	NB	6	≥10	1	C	1	0					3	NÃO	3	2	≤2	1	0	1	0	0	NÃO	N	0	0	0	2013-06-15	2014-03-16	C	S_HIPERT/DMG	1	8	≥6	9	1T	S	HAS	DMG/S_HIPERT	S	S_HIPERT	0
706	HUPE	FALSE	1773956	27	>24	S	OUTRO	1	B	7	≥10	1	C	3	1	≤16	16	>3	4	1	NÃO	3	2	≤2	0	0	0	1	1	SIM	S	1	ECTOPICA	0	2012-11-28	NA			0	0	<6			N	N	ECTOPICA	S	ECTOPICA	0
1433	HUPE	TRUE	1786014	32	>24	S	RJ	1	B	7	≥10	2	O	2	1					3	NÃO	3	5	>2	2	2	0	1	2	SIM	S	2	AB1	PRETERMO	2012-12-06	2013-09-28	V		1	10	≥6	9	1T	S	HAS/HIPOTIR	DMG/S_HIPERT	N	NÃO	0
707	HUPE	FALSE	1647464	31	>24	S	RJ	1	B	4	<10	1	C	2	1	≤16	16	≤3	2	3	NÃO	3	6	>2	3	0	3	1	2	SIM	S	5	S_HIPERT	MNN	2012-05-05	2013-01-21	C	S_HIPERT	1	8	≥6	19	>1T	S	HAS/DMII	PE	S	S_HIPERT	0
207	MESQUITA	FALSE	5915	27	>24	S	RJ	1	B	6	≥10	1	C	4	1	>16	18	≤3	1	2	NÃO	3	1	≤2	0	0	0	0	0	NÃO	N	0	0	0		2012-12-08	V		1	7	≥6	13	>1T	N	N	N	S	CIR	0
1434	HUPE	TRUE	1675944	21	≤24	S	RJ	3	NB	5	≥10	3	O	1	0					3	NÃO	3	1	≤2	0	0	0	0	0	NÃO	N	0	0	0	2013-04-04	2014-01-15	V		1	8	≥6	9	1T	S	DMII/HAS	DMG	N	NÃO	0
1435	HUPE	TRUE	1511900	40	>24	S	RJ	1	B	6	≥10	1	C	3	1	≤16	13			2	SIM	2	5	>2	3	0	2	1	1	SIM	S	1	AB1	0	2013-01-26	2013-10-23	C	PÉLVICA	1	10	≥6			N	N	N	N	NÃO	0
208	MESQUITA	FALSE	5917	24	≤24	S	RJ	1	B	5	≥10	1	C	6	1	≤16	13	>3	10	1	NÃO	3	2	≤2	1	1	0	0	0	NÃO	N	0	0	0	2012-03-03	2012-12-08	V		1	8	≥6	13	>1T	N	N	N	N	NÃO	0
708	HUPE	FALSE	1743868	30	>24	S	RJ	1	B	6	≥10	1	C	2	1	>16	26	≤3	1	2	NÃO	3	2	≤2	1	1	0	0	0	NÃO	S	1	M I U	0	2012-04-05	2013-01-11	V		1	10	≥6	8	1T	S	SAAF/COLAGENOSE	DMG	N	NÃO	0
209	MESQUITA	FALSE	5927	26	>24	S	RJ	2	NB	3	<10	2	O	1	0	≤16	16	>3	4	3	NÃO	3	4	>2	3	1	0	0	0	NÃO	N	0	0	0	2012-03-27	2012-12-08	V		1	3	<6	23	>1T	N	N	N	N	NÃO	0
709	HUPE	FALSE	1774039	39	>24	S	RJ	3	NB	6	≥10	1	C	3	1	>16	21	≤3	1	3	NÃO	3	2	≤2	1	1	0	0	0	NÃO	N	0	0	0	2012-04-19	2013-01-15	V		1	3	<6	8	1T	N	N	PE	N	NÃO	0
1436	HUPE	TRUE	1786751	33	>24	S	RJ	2	NB	2	<10	2	O	2	1					2	SIM	2	1	≤2	0	0	0	0	0	NÃO	N	0	0	0	2013-02-20	2013-11-13	V		1	8	≥6	8	1T	N	N	N	N	NÃO	0
210	MESQUITA	FALSE	5857	17	≤24	S	RJ	3	NB	2	<10	1	C	1	0	≤16	15	≤3	1	3	NÃO	3	1	≤2	0	0	0	0	0	NÃO	N	0	0	0		2012-12-09	V		1	9	≥6	17	>1T	N	N	N	N	NÃO	0
710	HUPE	FALSE	1774014	25	>24	S	RJ	3	NB	4	<10	1	C	2	1	>16	19	≤3	2	2	NÃO	3	3	>2	1	0	1	1	1	SIM	S	AB1	0	0	2012-09-10	2013-07-08	C		1	12	≥6	9	1T	S	CARDIOPATIA	DESCOMP CARDIO	N	NÃO	0
1437	HUPE	TRUE	1786744	42	>24	S	RJ	3	NB	6	≥10	2	O	2	1					3	NÃO	3	4	>2	1	1	0	1	1	SIM	S	1	AB1	0	2013-04-25	2014-01-16	C	S_HIPERT	1	9	≥6	10	1T	S	DVHC	N	N	NÃO	0
711	HUPE	FALSE	1773039/Nº SIP 1700830	25	>24	S	RJ	1	B	4	<10	1	C	2	1	≤16	16	≤3	1	2	NÃO	3	1	≤2	0	0	0	0	0	NÃO	N	0	0	0		2012-12-08	V		1	3	<6	9	1T	S	CARDIOPATIA	HIPOTIR	S	CIR	0
211	MESQUITA	FALSE	5292	25	>24	S	RJ	3	NB	5	≥10	1	C	1	0	≤16	15	>3	4	1	NÃO	3	2	≤2	1	1	0	0	0	NÃO	N	0	0	0	2012-02-24	2012-12-09	V		1	6	≥6	13	>1T	N	N	N	S	CIR	0
1438	HUPE	TRUE	1616389	31	>24	S	OUTRO	1	B	2	<10	1	C	1	0					1	SIM	1	2	≤2	0	0	0	1	1	SIM	S	1	AB1	0	2013-07-20	2014-04-14	V		1	10	≥6			S	SAAF/COLAGENOSE / HAS / DVHC / ANTI-RO+	S_HIPERT	S	S_HIPERT	0
212	MESQUITA	FALSE	5831	25	>24	S	OUTRO	3	NB	3	<10	2	O	1	0	≤16	16	≤3	3	2	NÃO	3	4	>2	2	2	0	1	1	SIM	S	1	AB1	0		2012-12-09	V		1	2	<6	13	>1T	N	N	N	N	NÃO	0
712	HUPE	FALSE	1199679	26	>24	S	RJ	3	NB	2	<10	1	C	1	0	≤16	15	≤3	2	3	NÃO	3	3	>2	2	1	0	0	0	NÃO	N	0	0	0		2013-01-07	V		1	3	<6	22	>1T	S	CARDIOPATIA	N	N	NÃO	0
1439	HUPE	TRUE	1587495	37	>24	S	RJ	3	NB	6	≥10	2	O	1	0					2	SIM	2	3	>2	2	1	1	0	0	NÃO	N	0	0	0		2013-10-17	C	INS PLAC	1	5	<6			S	SAAF/COLAGENOSE	TOXO	S	PRETERMO/ MNN	1
1440	HUPE	TRUE	1788294	28	>24	S	OUTRO	3	NB	6	≥10	2	O	2	1					2	SIM	2	2	≤2	1	1	0	0	0	NÃO	N	0	0	0		2014-03-15	V		1	11	≥6	10	1T	N	N	N	N	NÃO	0
213	MESQUITA	FALSE	5893	15	≤24	S	RJ	3	NB	4	<10	1	C	2	1	≤16	13	≤3	1	2	NÃO	3	1	≤2	0	0	0	0	0	NÃO	N	0	0	0		2012-12-09	V		1	6	≥6			N	N	N	N	NÃO	0
713	HUPE	FALSE	1500318	16	≤24	S	RJ	2	NB	5	≥10	2	O	1	0	≤16	15	≤3	1	1	SIM	1	1	≤2	0	0	0	0	0	NÃO	N	0	0	0	2012-06-12	2013-01-10	V		1	3	<6	13	>1T	N	N	N	S	M I U	1
714	HUPE	FALSE	1586862	26	>24	S	RJ	2	NB	6	≥10	1	C	1	0	≤16	15	≤3	3	1	SIM	1	2	≤2	0	0	0	1	1	SIM	S	AB1	0	0	2012-05-26	2013-01-23	C	HIV	1	15	≥6	12	1T	S	HIV	INS PLAC	S	PRETERMO	0
1441	HUPE	TRUE	1789914	22	≤24	S	RJ	3	NB	6	≥10	3	O	1	0					1	SIM	1	2	≤2	1	0	1	0	0	NÃO	N	0	0	0	2013-03-20	2014-01-12	C	HIV	1	7	≥6	16	>1T	S	HIV	N	N	N	0
715	HUPE	FALSE	1770242	18	≤24	S	OUTRO	2	NB	4	<10	2	O	1	0	≤16	16	>3	5	2	SIM	1	1	≤2	0	0	0	0	0	NÃO	N	0	0	0	2012-04-22	2013-01-10	V		1	3	<6	3	1T	N	N	N	N	NÃO	0
215	MESQUITA	FALSE	5962	31	>24	S	RJ	3	NB	6	≥10	1	C	2	1	≤16	15	≤3	3	3	NÃO	3	2	≤2	1	1	0	0	0	NÃO	N	0	0	0		2012-12-09	V		1	11	≥6	8	1T	N	N	N	S	CIR	0
1442	HUPE	TRUE	1790529	32	>24	S	RJ	3	NB	5	≥10	2	O	1	0					2	SIM	2	2	≤2	1	0	1	0	0	NÃO	S	1	HIDROCEFALIA	0	2013-03-25	2013-12-14	C	DM2 +ITERATIVIDADE	1	8	≥6	8	1T	S	DMII	DMG	N	NÃO	0
216	MESQUITA	FALSE	1014	36	>24	S	RJ	2	NB	6	≥10	1	C	1	0	>16	17	≤3	1	2	NÃO	3	2	≤2	1	0	1	0	0	NÃO	N	0	0	0	2012-03-20	2012-12-10	V		1	9	≥6	9	1T	N	N	N	N	NÃO	0
1443	HUPE	TRUE	1790481	35	>24	S	RJ	3	NB	4	<10	1	C	2	1					3	NÃO	3	3	>2	0	0	0	1	2	SIM	S	2	AB1	M I U	2013-03-05	2013-11-07	C	S_HIPERT	1	9	≥6			S	HAS	PE/PRETERMO	S	S_HIPERT/CIR/PRETERMO	0
716	HUPE	FALSE	1500318 / 1500318 (nºSIP)	29	>24	S	RJ	3	NB	6	≥10	2	O	1	0	≤16	15	≤3	3	1	NÃO	3	3	>2	2	1	1	0	0	NÃO	N	0	0	0		2013-01-11	V		1	3	<6	11	1T	S	HANSENIASE	RPMO	N	NÃO	0
217	MESQUITA	FALSE	5965	25	>24	S	RJ	2	NB	3	<10	1	C	1	0	≤16	15	≤3	3	1	NÃO	3	5	>2	4	4	0	0	0	NÃO	N	0	0	0	2012-03-20	2012-12-20	V		1	8	≥6	8	1T	N	N	N	N	NÃO	0
1444	HUPE	TRUE	1790497	37	>24	S	RJ	3	NB	3	<10	1	C	1	0					2	SIM	2	4	>2	2	1	1	1	1	SIM	S	2	AB1	S_HIPERT	2013-04-27	2014-01-17	C	S_HIPERT/DMG	1	3	<6			S	HAS	DMG	S	S_HIPERT	0
717	HUPE	FALSE	832968	27	>24	S	RJ	3	NB	6	≥10	1	C	2	1	≤16	14	≤3	2	3	NÃO	3	4	>2	3	2	1	1	1	SIM	S	1	AB1	BPN	2012-07-25	2013-02-22	V		1	1	<6	17	>1T	S	HAS	RPMO	S	S_HIPERT	0
218	MESQUITA	FALSE	118	27	>24	S	RJ	3	NB	6	≥10	2	O	1	0	≤16	15	>3	6	2	SIM	1	4	>2	1	1	0	0	0	NÃO	N	0	0	0	2012-03-06	2012-12-09	V		1	9	≥6	5	1T	N	N	SIFILIS	N	NÃO	0
718	HUPE	FALSE	1763211	32	>24	S	RJ	3	NB	4	<10	1	C	1	0	≤16	13	>3	10	3	NÃO	3	1	≤2	0	0	0	0	0	NÃO	N	0	0	0	2012-05-12	2013-02-13	C		1	12	≥6	9	1T	S	SAAF/COLAGENOSE	RPMO	S	CIR	0
1445	HUPE	TRUE	1566715	27	>24	S	RJ	3	NB	6	≥10	2	O	2	1					2	SIM	2	1	≤2	0	0	0	0	0	NÃO	N	0	0	0	2013-07-13	2014-04-04	V		1	9	≥6			S	HAS/OBES	DMG	S	BPN	0
219	MESQUITA	FALSE	5946	22	≤24	S	OUTRO	2	NB	5	≥10	1	C		1	≤16	14	≤3	1	1	SIM	1	2	≤2	1	0	1	0	0	NÃO	N	0	0	0	2012-03-01	2012-12-09	C	DCP	1	9	≥6	13	>1T	N	N	N	N	NÃO	0
1446	HUPE	TRUE	1790399	29	>24	S	RJ	1	B	7	≥10	1	C	5	1					2	SIM	2	1	≤2	0	0	0	0	0	NÃO	N	0	0	0	2013-06-13	2014-03-29	V		1					S	IMC<18	N	N	NÃO	0
719	HUPE	FALSE	797250	30	>24	S	RJ	1	B	6	≥10	1	C	2	1	≤16	13	≤3	2	3	NÃO	3	1	≤2	0	0	0	0	0	NÃO	N	0	0	0	2012-03-25	2013-01-10	C	SFA	1	12	≥6	9	1T	S	HAS	PE	S	S_HIPERT	0
220	MESQUITA	FALSE	6011	30	>24	S	RJ	3	NB	4	<10	1	C	1	0	>16	20	>3	4	2	NÃO	3	3	>2	2	2	0	0	0	NÃO	N	0	0	0		2012-12-10	V		1	7	≥6	12	1T	N	N	N	N	NÃO	0
720	HUPE	FALSE	1763054	23	≤24	S	RJ	1	B	5	≥10	1	C	1	0	≤16	14	≤3	3	1	NÃO	3	3	>2	1	0	1	1	1	SIM	S	2	ECTOPICA/AB1	S_HIPERT/PRETERMO	2012-03-14	2013-01-11	C	S_HIPERT	1	5	<6	17	>1T	S	HAS	PE	S	S_HIPERT/CIR	0
1447	HUPE	TRUE		26	>24	N	RJ	3	NB	4	<10	2	O	1	0					3	NÃO	3	1	≤2	0	0	0	0	0	NÃO	N	0	0	0										N	N
1448	HUPE	TRUE	1766576	34	>24	S	RJ	1	B	6	≥10	2	O	2	1					2	SIM	2	2	≤2	0	0	0	0	0	NÃO	N	0	0	0	2013-02-27	2014-02-04	C	FALHA IND	1	8	≥6			S	HIPOTIR	TROMBOCITOPENIA	N	NÃO	0
221	MESQUITA	FALSE	5364	22	≤24	S	RJ	3	NB	5	≥10	2	O	2	1	≤16	15	>3	5	2	NÃO	3	2	≤2	1	1		0	0	NÃO	N	0	0	0	2012-02-20	2012-12-10	C	SEROTIN	1	6	≥6	7	1T	N	N	N	N	NÃO	0
721	HUPE	FALSE	348919	36	>24	S	RJ	1	B	6	≥10	2	O	1	0	≤16	16	>3	4	2	NÃO	3	3	>2	2	1	1	0	0	NÃO	S	1	M I U	BPN	2012-10-24	2013-07-29	C	TVP/AC PLENA	1	1	<6	11	1T	S	SAAF/COLAGENOSE	TVP	N	NÃO	0
222	MESQUITA	FALSE	5942	15	≤24	S	RJ	1	B	3	<10	1	C	1	0	≤16	14	≤3	1	3	NÃO	3	1	≤2	0	0	0	0	0	NÃO	N	0	0	0	2012-04-25	2012-12-11	V		1	5	<6	15	>1T	N	N	N	S	CIR	0
1449	HUPE	TRUE	1770705	30	>24	S	RJ	3	NB	6	≥10	3	O	2	1					2	SIM	2	4	>2	2	1	1	0	0	NÃO	S	2	PE/M I U	PE/M I U	2013-05-10	2014-03-19	C	DPP	1	8	≥6			S	HAS	ECLAMPSIA	S	S_HIPERT/ PRETERMO	0
722	HUPE	FALSE	1288779	34	>24	S	RJ	2	NB	4	<10	1	C	1	0	>16	19	≤3	2	2	SIM	2	4	>2	3	1	0	0	0	NÃO	S	1	BPN	0	2012-04-20	2013-01-12	V		1	3	<6	9	1T	S	HEP B	RPMO	N	NÃO	0
223	MESQUITA	FALSE	6052	17	≤24	S	RJ	3	NB	3	<10	1	C	1	0	≤16	12	>3	5	3	NÃO	3	2	≤2	1	1	0	0	0	NÃO	N	0	0	0		2013-04-20	V		1	3	<6			N	N	N	N	NÃO	0
1450	HUPE	TRUE	1587713	31	>24	S	RJ	3	NB	6	≥10	1	C	2	1					3	NÃO	3	2	≤2	1	1	0	0	0	NÃO	S	1	M I U	0	2013-06-18	2014-03-28	V		1	10	≥6			S	HIPOTIR	N	N	NÃO	0
723	HUPE	FALSE	1774391	24	≤24	S	RJ	2	NB	2	<10	2	O	1	0	≤16	14	≤3	2	1	NÃO	3	3	>2	2	2	0	0	0	NÃO	N	0	0	0		2013-01-13	V		0	0	<6	9	1T	S	SIFILIS/USO CRACK	SIFILIS	S	SIFILIS CONG	0
1451	HUPE	TRUE	1791083	36	>24	S	OUTRO	3	NB	3	<10	1	C	1	0					3	NÃO	3	2	≤2	1	1	0	0	0	NÃO	N	0	0	0	2013-06-28	2014-03-26	C	PELVICO	1	9	≥6			S	SAAF/COLAGENOSE	N	N	NÃO	0
224	MESQUITA	FALSE	6062	19	≤24	S	RJ	3	NB	3	<10	1	C	1	0	≤16	13	≤3	1	3	NÃO	3	3	>2	2	1	1	0	0	NÃO	N	0	0	0	2012-03-04	2012-12-11	V		1	7	≥6	4	1T	N	N	N	N	NÃO	0
724	HUPE	FALSE	1774386	30	>24	S	RJ	2	NB	6	≥10	2	O	1	0	≤16	14	≤3	2	1	NÃO	3	1	≤2	0	0	0	0	0	NÃO	N	0	0	0	2012-05-08	2013-01-16	C	S_HIPERT	1	6	≥6	6	1T	N	N	PE/EAP HIPERTENSIVO	S	S_HIPERT/ PRETERMO	0
225	MESQUITA	FALSE	6037	25	>24	S	RJ	3	NB	6	≥10	1	C	1	0	>16	18	≤3	1	3	NÃO	3	3	>2	2	0	2	0	0	NÃO	N	0	0	0		2012-12-10	C	ITERAT	1	3	<6	20	>1T	N	N	N	N	NÃO	0
1452	HUPE	TRUE	1647318	35	>24	S	RJ	1	B	6	≥10	2	O	0	0					2	SIM	2	2	≤2	1	1	0	0	0	NÃO	N	0	0	0	2013-06-30	2014-04-10	V		1	12	≥6			S	HEP AUTOIMUNE	N	N	NÃO	0
725	HUPE	FALSE	1774338	23	≤24	S	RJ	1	B	7	≥10	1	C	4	1	>16	17	≤3	3	3	NÃO	3	2	≤2	1	0	1	0	0	NÃO	N	0	0	0		2013-01-07	C	S_HIPERT	1	3	<6	6	1T	N	N	PE/EAP HIPERTENSIVO	S	S_HIPERT/ PRETERMO	0
726	HUPE	FALSE	1774453	28	>24	S	OUTRO	1	B	6	≥10	1	C	1	0	>16	20	≤3	3	3	NÃO	3	4	>2	3	1	0	0	0	NÃO	N	0	0	0	2012-04-15	2013-01-18	V		1	3	<6	9	1T	S	PTI	N	N	NÃO	0
226	MESQUITA	FALSE	3467	16	≤24	S	RJ	1	B	5	≥10	2	O	1	0	≤16	15	≤3	1	2	NÃO	3	1	≤2	0	0	0	0	0	NÃO	N	0	0	0		2012-12-11	V		1	3	<6	17	>1T	N	N	N	N	NÃO	0
1453	HUPE	TRUE	1787721	41	>24	S	RJ	1	B	7	≥10	1	C	2	1					3	NÃO	3	3	>2	2	0	2	0	0	NÃO	N	0	0	0	2013-03-04	2013-11-25	C	PELVICO	1	13	≥6			S	HAS/OBES/HEP B/DVHC	PE	S	S_HIPERT/CIR	0
227	MESQUITA	FALSE	1036	15	≤24	S	RJ	3	NB	3	<10	1	C	1	0	≤16	8	≤3	2	1	NÃO	3	1	≤2	0	0	0	0	0	NÃO	N	0	0	0		2012-12-11	V		1	6	≥6	13	>1T	N	N	N	N	NÃO	0
727	HUPE	FALSE	1774531	16	≤24	N	RJ	1	B	3	<10	2	O	2	1	≤16	14	≤3	1	2	NÃO	3	1	≤2	0	0	0	0	0	NÃO	N	0	0	0					1	1	<6	11	1T	N	N	PIELONEFRITE
1454	HUPE	TRUE	750468	40	>24	N	RJ	1	B	6	≥10	3	O	3	1					2	SIM	2	4	>2	1			1	2	SIM	S													S	DIABETES	N
228	MESQUITA	FALSE	6084	19	≤24	N	RJ	3	NB	4	<10	1	C	1	0	≤16	15	≤3	1	2	NÃO	3	2	≤2	1			0	0	NÃO	N	0	0	0					1	3	<6	13	>1T	S	PIELONEFRITE	N	N	NÃO	0
728	HUPE	FALSE	1768177	29	>24	S	RJ	1	B	7	≥10	1	C	3	1	>16	25	≤3	1	2	NÃO	3	1	≤2	0	0	0	0	0	NÃO	N	0	0	0	2012-05-13	2013-01-17	V		1	10	≥6	7	1T	S	SAAF/COLAGENOSE	RPMO	S	PRETERMO	0
1455	HUPE	TRUE	1789421	16	≤24	S	RJ	3	NB	4	<10	2	O	3	1					1	SIM	1	1	≤2	0	0	0	0	0	NÃO	N	0	0	0	2013-06-21	2014-03-16	V		1	8	≥6	12	1T	S	HIPOPLASIA MEDULAR + DOENÇA DE VON WILLEBRAND	N	N	NÃO	0
729	HUPE	FALSE	1765369	26	>24	S	OUTRO	2	NB	7	≥10	2	O	1	0	>16	19			1	SIM	1	2	≤2	0	0	0	1	1	SIM	S	AB1	0	0		2013-01-18	V		1	10	≥6	8	1T	S	HEP B	N	N	NÃO	0
229	MESQUITA	FALSE	6060	29	>24	S	RJ	3	NB	6	≥10	2	O	1	0	≤16	15	≤3	2	3	NÃO	3	4	>2	3	0	3	0	0	NÃO	N	0	0	0		2012-12-11	C	ITERAT	1	7	≥6			N	N	N	N	NÃO	0
1456	HUPE	TRUE	1641899	21	≤24	S	RJ	3	NB	5	≥10	1	C	1	0					2	SIM	2	2	≤2	1	0	1	0	0	NÃO	N	0	0	0	2013-04-15	2013-12-16	V		1	7	≥6			N	N	N	N	NÃO	0
730	HUPE	FALSE	1761678	34	>24	S	RJ	3	NB	6	≥10	1	C	1	0	>16	18	≤3	2	1	SIM	1	4	>2	3	1	0	0	0	NÃO	N	0	0	0	2012-04-19	2013-01-17	V		1	3	<6	7	1T	N	N	N	N	NÃO	0
1457	HUPE	TRUE	1684964	29	>24	S	RJ	2	NB	7	≥10	1	C	4	1					2	SIM	2	1	≤2	0	0	0	0	0	NÃO	N	0	0	0	2013-06-17	2014-04-15	C	FETAL	1	9	≥6			S	DVHC	N	N	NÃO	0
230	MESQUITA	FALSE	3139	29	>24	S	RJ	1	B	3	<10	1	C	1	0	≤16	15	≤3	2	2	NÃO	3	6	>2	4	3	1	1	1	SIM	S	1	AB1	0		2012-12-11	V		1	3	<6	30	>1T	N	N	N	N	NÃO	0
731	HUPE	FALSE	1714611	25	>24	S	OUTRO	1	B	3	<10	1	C	1	0	≤16	13	>3	20	3	NÃO	3	5	>2	4	1	1	0	0	NÃO	N	0	0	0		2013-01-17	C	ITERAT	1	3	<6	9	1T	N	N	N	N	NÃO	0
231	MESQUITA	FALSE	6028	22	≤24	S	RJ	3	NB	5	≥10	1	C	1	0	≤16	14	≤3	3	3	NÃO	3	3	>2	2	2	0	0	0	NÃO	N	0	0	0	2012-03-11	2012-12-11	V		1	5	<6	17	>1T	N	N	N	N	NÃO	0
1458	HUPE	TRUE	578214	30	>24	S	RJ	3	NB	3	<10	2	O	2	1					2	SIM	2	3	>2	1	1	0	1	1	SIM	S	1	AB1	0		2014-03-28	C	DVHC/PE SOBREPOSTA/HAS	1	10	≥6			S	HAS	PE	S	S_HIPERT	0
232	MESQUITA	FALSE	4513	40	>24	S	OUTRO	3	NB	2	<10	1	C	1	0	>16	17	>3	4	3	NÃO	3	6	>2	5	5	0	0	0	NÃO	N	0	0	0		2012-12-11	V		1	4	<6	26	>1T	S	HIV	N	N	NÃO	0
732	HUPE	FALSE	1771215	21	≤24	S	RJ	3	NB	6	≥10	1	C	2	1	≤16	14	>3	5	1	NÃO	3	3	>2	2	0	2	0	0	NÃO	N	0	0	0	2012-05-05	2013-02-08	C	ITERAT	1	3	<6	6	1T	S	SAAF/COLAGENOSE	RPMO	N	NÃO	0
1459	HUPE	TRUE	1549984	19	≤24	S	RJ	1	B	7	≥10	2	O	2	1					2	SIM	2	1	≤2	0	0	0	0	0	NÃO	N	0	0	0	2013-07-10	2014-04-12	C	TAQUISSISTOLIA + DIP III	1	15	≥6	8	1T	N	N	N	S	DMI	0
1460	HUPE	TRUE	1791355	27	>24	S	OUTRO	3	NB	6	≥10	1	C	1	0					3	NÃO	3	1	≤2	0	0	0	0	0	NÃO	N	0	0	0	2013-05-17	2014-02-22	V		1			16	>1T	S	DMG / DVHC / OBESIDADE	N	N	NÃO	0
733	HUPE	FALSE	1729533	33	>24	S	RJ	3	NB	3	<10	1	C	1	0	≤16	14	≤3	1	2	SIM	2	5	>2	3	2	1	1	1	SIM	S	1	MACROS	0		2013-04-11	C	DM2	1	2	<6	13	>1T	S	DMII	POLIDRAM	N	NÃO	0
233	MESQUITA	FALSE	3906	19	≤24	S	RJ	3	NB	5	≥10	1	C	2	1	>16	17	≤3	2	2	NÃO	3	1	≤2	0	0	0	0	0	NÃO	N	0	0	0	2012-03-01	2012-12-11	V		1	5	<6	13	>1T	N	N	N	N	NÃO	0
734	HUPE	FALSE	1762803	21	≤24	S	RJ	1	B	6	≥10	1	C	3	1	>16	17	≤3	3	1	NÃO	3	1	≤2	0	0	0	0	0	NÃO	N	0	0	0	2012-04-20	2013-01-22	V		1	3	<6	6	1T	S	SAAF/COLAGENOSE	N	N	NÃO	0
234	MESQUITA	FALSE	5573	18	≤24	S	RJ	3	NB	5	≥10	2	O	3	1	>16	17	≤3	1	2	NÃO	3	1	≤2	0	0	0	0	0	NÃO	N	0	0	0		2012-12-11	C	PARADA PROGRES	1	6	≥6	8	1T	N	N	N	S	CIR	0
1461	HUPE	TRUE	1790844	36	>24	S	RJ	1	B	3	<10	2	O	1	0					3	NÃO	3	3	>2	1	1	0	1	1	SIM	S	1	AB1	0	2013-08-10	2014-04-05	V		1	7	≥6	4	1T	N	N	N	S	PRETERMO	0
235	MESQUITA	FALSE	6066	27	>24	S	RJ	2	NB	3	<10	1	C	1	0	≤16	15	≤3	1	2	NÃO	3	3	>2	2	2	0	0	0	NÃO	N	0	0	0		2012-12-11	V		1	6	≥6	9	1T	N	N	N	N	NÃO	0
735	HUPE	FALSE	1608898	30	>24	S	RJ	2	NB	6	≥10	1	C	1	0	>16	18	≤3	3	3	NÃO	3	3	>2	2	0	2	0	0	NÃO	N	0	0	0	2012-04-24	2013-01-18	C	CARDIOPATIA	1	15	≥6	5	1T	S	CARDIOPATIA	N	N	NÃO	0
1462	HUPE	TRUE	1791349	35	>24	S	RJ	3	NB	2	<10	1	C		1					3	NÃO	3	6	>2	4	2	2	1	1	SIM	S	1	AB1	0	2013-04-13	2014-01-13	C	DVHC	1	3	<6	16	>1T	S	HAS + DVHC	N	S	S_HIPERT	0
236	MESQUITA	FALSE	4309	19	≤24	S	RJ	2	NB	2	<10	1	C	1	0	≤16	14	>3	13	1	NÃO	3	3	>2	1	1	0	1	1	SIM	S	2	AB1	BPN		2012-12-11	V		0	0	<6			S	TABAGISTA	N	N	NÃO	0
736	HUPE	FALSE	1774765	26	>24	S	RJ	1	B	6	≥10	1	C	3	1	≤16	15	>3	5	3	NÃO	3	4	>2	2	1	1	1	1	SIM	S	1	MNN	0	2012-12-05	NA			0					N	N	ECTOPICA	S	ECTOPICA	0
1463	HUPE	TRUE	1791327	33	>24	S	RJ	3	NB	6	≥10	1	C	2	1					2			3	>2	1	1	0	1	1	SIM	S	1	AB1	0	2013-06-23	2014-02-21	C	DVHC + PRE ECLAMPSIA	1	5	<6	8	1T	S	HAS / DVHC	PRE ECLAMPSIA	S	S_HIPERT / PRETERMO	0
737	HUPE	FALSE	1708776	43	>24	S	OUTRO	3	NB	6	≥10	1	C	3	1	>16	19	≤3	2	3	NÃO	3	3	>2	1	1	0	1	1	SIM	S	1	M I U	0	2012-04-13	2013-01-18	C	MACROS	1	6	≥6	13	>1T	N	N	N	N	NÃO	0
237	MESQUITA	FALSE	6098	32	>24	S	RJ	1	B	3	<10	1	C	1	0	≤16	14	>3	6	3	NÃO	3	7	>2	6	6	0	0	0	NÃO	N	0	0	0		2012-12-12	V		1	3	<6	17	>1T	S	OBESIDADE	N	N	NÃO	0
1464	HUPE	TRUE	1791335	37	>24	N	RJ			6	≥10	2	O	2	1					3	NÃO	3	5	>2	3	3	0	1	1	SIM	S	3	AB1	2 NATI + PE + HIPERT PÓS PARTO E QUADRO GRAVE DE S.HELLP E INFECÇÃO										S	HAS / DVHC	N
738	HUPE	FALSE	1761316	17	≤24	S	RJ	1	B	5	≥10	1	C	2	1	≤16	16	≤3	1	2	NÃO	3	1	≤2	0	0	0	0	0	NÃO	N	0	0	0	2012-04-17	2013-01-19	C	PARADA PROGRES	1	12	≥6	12	1T	S	CARDIOPATIA	RPMO	N	NÃO	0
238	MESQUITA	FALSE	17	17	≤24	S	RJ	1	B	7	≥10	1	C	1	0	≤16	15	≤3	1	3	NÃO	3	1	≤2	0	0	0	0	0	NÃO	N	0	0	0		2012-12-12	V		1	5	<6	13	>1T	N	N	N	N	NÃO	0
1465	HUPE	TRUE	1729961	40	>24	N	RJ	3	NB	6	≥10	1	C	2	1					2			3	>2	0	0	0	1	3	SIM	S													S	TROMBOFILIA	N
239	MESQUITA	FALSE	5002	34	>24	S	RJ	3	NB	4	<10	2	O	1	0	>16	18	>3	4	2	NÃO	3	4	>2	3	3	0	0	0	NÃO	N	0	0	0		2012-12-12	V		1	8	≥6	13	>1T	N	N	N	N	NÃO	0
739	HUPE	FALSE	1774770	29	>24	S	RJ	2	NB	6	≥10	1	C	1	0	≤16	16	≤3	3	2	NÃO	3	7	>2	5	1	0	1	1	SIM	S	1	BPN	0	2012-06-05	2013-01-19	V		1	2	<6	12	1T	S	SIFILIS	SIFILIS/RPMO	S	PRETERMO	0
1466	HUPE	TRUE	1703277	39	>24	N	OUTRO	3	NB	7	≥10	1	C	6	1					2			3	>2	0	0	0	1	2	SIM	S	1	AB2		2013-08-21									S	LUPUS DISCOIDE + SAF + DVHC + TIREOIDECTOMIA TOTAL	N
240	MESQUITA	FALSE	3388	20	≤24	S	RJ	3	NB	5	≥10	1	C	2	1	>16	17	>3	4	3	NÃO	3	1	≤2	0	0	0	0	0	NÃO	N	0	0	0		2012-12-12	V		1			13	>1T	N	N	N	N	NÃO	0
740	HUPE	FALSE	1281437	28	>24	S	RJ	1	B	5	≥10	1	C	1	0	≤16	15	≤3	3	2	NÃO	3	5	>2	4	3	1	0	0	NÃO	S	2	BPN	PRETERMO	2012-05-25	2013-03-01	C	HIV	1	3	<6	6	1T	S	HIV	TVP	S	UTI NEO	0
1467	HUPE	TRUE	1207197	28	>24	S	RJ	1	B	5	≥10	2	O	1	0					2			3	>2	2	1	1	0	0	NÃO	N	0	0	0		2014-02-18								S	LES / DVHC	N	S	M I U	1
241	MESQUITA	FALSE	6089	18	≤24	S	RJ	1	B	5	≥10	1	C	2	1	≤16	15	>3	5	1	NÃO	3	1	≤2	0	0	0	0	0	NÃO	N	0	0	0		2012-12-12	V		1	5	<6	17	>1T	N	N	CORIOAMNIONITE	N	NÃO	0
741	HUPE	FALSE	1536739	34	>24	S	RJ	1	B	6	≥10	1	C	3	1	≤16	14	>3	14	2	NÃO	3	3	>2	2	1	1	0	0	NÃO	N	0	0	0	2012-05-08	2013-01-21	C	PELVICO	1	3	<6	9	1T	S	SAAF/COLAGENOSE	N	N	NÃO	0
1468	HUPE	TRUE	1791720	33	>24	S	RJ	3	NB	6	≥10	2	O	1	0					2			2	≤2	1	1	0	0	0	NÃO	N	0	0	0	2013-05-04	2014-01-30	V		1	12	≥6	6	1T	S	HAS	PE	S	S_HIPERT	0
742	HUPE	FALSE	1761911	31	>24	S	OUTRO	1	B	6	≥10	1	C	2	1	>16	17	≤3	1	2	NÃO	3	4	>2	3	2	1	0	0	NÃO	N	0	0	0	2012-05-10	2013-01-24	C	OLIGOIDR	1	3	<6	26	>1T	S	SAAF/COLAGENOSE	PE	S	S_HIPERT/CIR	0
1469	HUPE	TRUE	1690119	41	>24	S	RJ	3	NB	6	≥10	1	C	2	1					2			3	>2	2	0	2	0	0	NÃO	N	0	0	0	2013-05-24	2014-02-10	C	ITERAT/CARDIOPATIA	1	8	≥6	4	1T	S	HIPOTIR/ARRITMIA CARD/ENXAQUECA	DMG	N	NÃO	0
242	MESQUITA	FALSE	1594	22	≤24	S	RJ	1	B	5	≥10	1	C	1	0	≤16	15	≤3	1	2	NÃO	3	1	≤2	0	0	0	0	0	NÃO	N	0	0	0		2012-12-12	V		1	5	<6	9	1T	N	N	N	N	NÃO	0
1470	HUPE	TRUE	1791711	23	≤24	S	RJ	3	NB	6	≥10	2	O	0	0					3	NÃO	3	2	≤2	0	0	0	1	1	SIM	S	AB1	0	0	2013-05-30	2014-02-14	V		1	10	≥6	20	>1T	S	HAS / DVHC / DMG	N	S	S_HIPERT	0
243	MESQUITA	FALSE	6014	17	≤24	S	RJ	3	NB	3	<10	1	C	3	1	≤16	13	>3	4	1	NÃO	3	1	≤2	0	0	0	0	0	NÃO	N	0	0	0		2012-12-11	V		1	6	≥6	4	1T	N	N	N	N	NÃO	0
743	HUPE	FALSE	1627872	22	≤24	S	RJ	1	B	6	≥10	2	O	1	0	≤16	15	≤3	2	3	NÃO	3	1	≤2	0	0	0	0	0	NÃO	N	0	0	0	2012-04-15	2013-01-21	C	PARADA PROGRES	1	14	≥6	10	1T	S	SAAF/COLAGENOSE	N	N	NÃO	0
244	MESQUITA	FALSE	6057	23	≤24	S	RJ	1	B	3	<10	1	C	1	0	>16	18	≤3	1	3	NÃO	3	2	≤2	1	0	1	0	0	NÃO	N	0	0	0	2012-03-21	2012-12-11	V		1	4	<6	13	>1T	N	N	N	N	NÃO	0
744	HUPE	FALSE	1774857	27	>24	S	RJ	2	NB	5	≥10	1	C	1	0	≤16	15	≤3	3	1	SIM	1	3	>2	1	0	1	1	1	SIM	S	1	S_HIPERT	0	2012-04-20	2013-01-21	C	S_HIPERT	1	12	≥6	2	1T	S	HAS	PE	S	S_HIPERT	0
1471	HUPE	TRUE	1791739	34	>24	S	OUTRO	3	NB	2	<10	2	O	1	0					2			6	>2	5	5	0	0	0	NÃO	N	0	0	0	2013-08-01	2014-01-08	C		1	5	<6	12	1T	S	HAS / CARDIOPATIA DILATADA / DVHC	S_HIPERT	S	S_HIPERT/ PRETERMO	0
1472	HUPE	TRUE	1293274	31	>24	S	RJ	3	NB	4	<10	1	C	1	0					2			3	>2	1	1	0	1	1	SIM	S				2013-06-08	2014-04-01	V		1	7	≥6	16	>1T	S	HIV	N	N	NÃO	0
245	MESQUITA	FALSE	6157	28	>24	S	RJ	3	NB	4	<10	1	C	1	0	>16	17	>3	4	2	NÃO	3	3	>2	2	2	0	0	0	NÃO	N	0	0	0	2012-03-16	2012-12-13	V		1	5	<6	15	>1T	N	N	N	N	NÃO	0
745	HUPE	FALSE	1774695	20	≤24	S	RJ	1	B	5	≥10	1	C	1	0	≤16	14	≤3	3	1	NÃO	3	1	≤2	0	0	0	0	0	NÃO	N	0	0	0	2012-04-08	2013-01-17	V		1	3	<6	13	>1T	S	HAS	PE	S	S_HIPERT	0
246	MESQUITA	FALSE	1957	30	>24	S	OUTRO	3	NB	4	<10	1	C	2	1	>16	18	≤3	1	2	NÃO	3	3	>2	1	1	0	1	1	SIM	S	1	AB1	0	2012-03-11	2012-12-13	V		1	8	≥6	9	1T	N	N	N	N	NÃO	0
1473	HUPE	TRUE	1724026	19	≤24	S	OUTRO	1	B	4	<10	2	O	2	1					2			1	≤2	0	0	0	0	0	NÃO	N	0	0	0	2013-06-03	2014-02-12	V		1	2	<6	8	1T	S	SINDROME NEFROTICA / DVHC	N	S	S_HIPERT / PRETERMO	0
746	HUPE	FALSE	1768871	27	>24	S	RJ	3	NB	6	≥10	1	C	2	1	≤16	13	≤3	3	2	NÃO	3	3	>2	2	2	0	0	0	NÃO	S	2	PRETERMO	BPN	2012-05-15	2013-02-02	V		1	15	≥6	10	1T	S	HAS	N	N	NÃO	0
247	MESQUITA	FALSE	5948	21	≤24	S	RJ	2	NB	4	<10	1	C	1	0	≤16	15	≤3	3	3	NÃO	3	2	≤2	1	0	1	0	0	NÃO	N	0	0	0	2012-02-05	2012-12-13	C	SFA	1	7	≥6	9	1T	N	N	N	S	CIR	0
1474	HUPE	TRUE	1288411	41	>24	S	RJ	3	NB	6	≥10	1	C	1	0					1			1	≤2	0	0	0	0	0	NÃO	N	0	0	0	2013-08-13	2014-05-06	C		1	10	≥6	8	1T	S	DMII	N	N	NÃO	0
747	HUPE	FALSE	1211915	20	≤24	S	RJ	3	NB	6	≥10	1	C	2	1	≤16	16	≤3	2	1	NÃO	3	1	≤2	0	0	0	0	0	NÃO	N	0	0	0	2012-04-11	2013-01-23	V		1	3	<6	10	1T	N	N	RPMO	N	NÃO	0
1475	HUPE	TRUE	1525189	44	>24	N	RJ	3	NB	3	<10			1	0					3	NÃO	3	7	>2	4			1	2	SIM	S													S	HAS/DMII	N		S_HIPERT
748	HUPE	FALSE	1768870	32	>24	S	RJ	2	NB	6	≥10	1	C	2	1	≤16	16	>3	6	2	NÃO	3	2	≤2	0	0	0	1	1	SIM	S	AB1	0	0	2012-04-30	2013-01-23	C	PELVICO	1	3	<6	6	1T	S	HAS	PE	S	S_HIPERT	0
248	MESQUITA	FALSE	6154	23	≤24	S	RJ	3	NB	6	≥10	2	O	1	0	≤16	15	≤3	2	2	NÃO	3	2	≤2	1	1	0	0	0	NÃO	N	0	0	0		2012-12-13	V		1	5	<6	9	1T	N	N	N	N	NÃO	0
1476	HUPE	TRUE	1791743	40	>24	S	OUTRO	3	NB	3	<10	3	O	1	0					2			2	≤2	2	0	2	0	0	NÃO	N	0	0	0		2014-01-13	C	DVHC + CESAREA PREVIA						S	HAS / DVHC	N	S	S_HIPERT	0
249	MESQUITA	FALSE	4904	25	>24	S	RJ	1	B	5	≥10	1	C	3	1	>16	17	≤3	2	2	NÃO	3	2	≤2	1	1	0	0	0	NÃO	N	0	0	0		2012-12-13	V		1	10	≥6	9	1T	N	N	N	N	NÃO	0
749	HUPE	FALSE	1703498	36	>24	S	RJ	2	NB	5	≥10	1	C	2	1	≤16	16	≤3	3	2	NÃO	3	5	>2	1	0	1	1	3	SIM	S	3	M I U / AB1	GESTAÇÃO ECTÓPICA	2012-04-15	2013-01-25	C	ITERAT	1	11	≥6	22	>1T	S	SAAF/COLAGENOSE	N	N	NÃO	0
750	HUPE	FALSE	1765815	30	>24	S	OUTRO	1	B	3	<10	1	C	2	1	>16	21	≤3	2	3	NÃO	3	2	≤2	1	1	0	0	0	NÃO	S	1	BPN	0	2012-05-06	2013-01-25	V		1	3	<6	17	>1T	S	SAAF/COLAGENOSE	RPMO	N	NÃO	0
250	MESQUITA	FALSE	5881	16	≤24	S	RJ	3	NB	4	<10	1	C	1	0	≤16	14	≤3	2	2	NÃO	3	1	≤2	0	0	0	0	0	NÃO	N	0	0	0	2012-03-04	2012-12-13	V		1	4	<6	26	>1T	N	N	N	N	NÃO	0
1477	HUPE	TRUE	1637216	35	>24	S	RJ	1	B	5	≥10	1	C	2	1					3	NÃO	3	2	≤2	1	0	1	0	0	NÃO	N	0	0	0	2013-03-30	2014-01-22	C	RPMO + PARADA DE EVOLUCAO + LIQ MECONIAL	1	7	≥6	12	1T	S	HAS / DVHC	S_HIPERT	S	S_HIPERT / RPMO	0
751	HUPE	FALSE	1773073	31	>24	S	OUTRO	2	NB	5	≥10	1	C	2	1	≤16	13	>3	10	2	NÃO	3	7	>2	5	1	0	1	1	SIM	S	AB1	0	0		2013-01-24	V		1	3	<6	30	>1T	S	HEP C	N	N	NÃO	0
251	MESQUITA	FALSE	16	16	≤24	S	RJ	3	NB	3	<10	1	C	1	0	≤16	9	>3	6	3	NÃO	3	1	≤2	0	0	0	0	0	NÃO	N	0	0	0		2012-12-14	V		1	6	≥6	7	1T	N	N	N	N	NÃO	0
1478	HUPE	TRUE	1792092	41	>24	S	OUTRO	3	NB	2	<10	1	C	2	1					3	NÃO	3	3	>2	3	1	2	0	0	NÃO	N	0	0	0	2013-06-11	2014-04-04	C	DVHC + LES + ITERAT	1	6	≥6	12	1T	S	SAAF/COLAGENOSE / DVHC	N	N	NÃO	0
252	MESQUITA	FALSE	6165	37	>24	N	RJ	1	B	7	≥10	1	C	4	1	>16	20	≤3	1	2	NÃO	3	4	>2	2	0	2	1	1	SIM	S	1	ECTOPICA	0	2012-08-05				1	1	<6	9	1T	N	N	N	N	NÃO	0
752	HUPE	FALSE	1775079	37	>24	S	RJ	2	NB	4	<10	1	C	2	1	>16	19	≤3	1	3	NÃO	3	4	>2	2	1	1	1	1	SIM	S	AB1	0	0		NA			0			3	1T	S	PNEUMONIA/FEBRE	ECTOPICA	S	PRENHEZ ECTOPICA	0
1479	HUPE	TRUE	1790068	27	>24	S	RJ	2	NB	3	<10	2	O	1	0					1	SIM	1	5	>2	4	1	0	0	0	NÃO	N	0	0	0	2013-05-08	2014-02-12	V		1	6	≥6			N	N	HIV/SIFILIS	S	SIFILIS CONG	0
1480	HUPE	TRUE	1792094	27	>24	S	RJ	3	NB	6	≥10	1	C	4	1					2	SIM	2	3	>2	1	0	1	1	1	SIM	S	1	AB1	0	2013-05-14	2014-02-05	C		1	15	≥6	8	1T	S	LES + NEFRITE + DVHC	N	N	NÃO	0
753	HUPE	FALSE	1634965	34	>24	S	RJ	1	B	7	≥10	1	C	4	1	>16	21	≤3	1	3	NÃO	3	3	>2	2	1	0	0	0	NÃO	N	0	0	0		2013-01-25	C	DPP	1	3	<6	9	1T	S	HAS	PE/DPP	S	DPP/PRETERMO	0
1481	HUPE	TRUE	1793534	26	>24	S	RJ	3	NB	6	≥10	1	C		1					2	SIM	2	1	≤2	0	0	0	0	0	NÃO	N	0	0	0	2013-07-28	2014-04-29	V		1	10	≥6	8	1T	S	LES	N	N	NÃO	0
254	MESQUITA	FALSE	4091	17	≤24	S	RJ	3	NB	3	<10	2	O	1	0	>16	17	>3	5	2	NÃO	3	1	≤2	0	0	0	0	0	NÃO	N	0	0	0		2012-12-14	C	SEROTIN	1	7	≥6	26	>1T	N	N	N	N	NÃO	0
754	HUPE	FALSE	1762247	23	≤24	S	RJ	1	B	6	≥10	1	C	1	0	>16	19	≤3	1	2	NÃO	3	1	≤2	0	0	0	0	0	NÃO	N	0	0	0	2012-04-02	2013-01-26	C	CARDIOPATIA	1	3	<6	9	1T	S	CARDIOPATIA	N	N	NÃO	0
1482	HUPE	TRUE	1792445	33	>24	S	RJ	3	NB	6	≥10	2	O	1	0					2	SIM	2	4	>2	1	0	1	1	2	SIM	S	AB1	AB1		2013-07-30	2014-04-26	V		1	7	≥6	8	1T	S	SAF CLINICO / DVHC	N	N	NÃO	0
255	MESQUITA	FALSE	6199	25	>24	S	OUTRO	3	NB	5	≥10	1	C	2	1	>16	19	≤3	1	2	NÃO	3	2	≤2	1	0	1	0	0	NÃO	N	0	0	0		2012-12-14	C	SEROTIN	1	6	≥6	6	1T	N	N	N	N	NÃO	0
755	HUPE	FALSE	1767302	22	≤24	S	RJ	2	NB	6	≥10	1	C	1	0	>16	17	≤3	2	1	SIM	2	1	≤2	0	0	0	0	0	NÃO	N	0	0	0	2012-04-23	2013-01-25	C	HAS	1	3	<6	13	>1T	S	HAS	N	S	APGAR5<7	0
256	MESQUITA	FALSE	2718	22	≤24	S	RJ	2	NB	5	≥10	1	C	2	1	≤16	15	≤3	3	2	NÃO	3	2	≤2	1	1	0	0	0	NÃO	N	0	0	0		2012-12-13	V		1	3	<6	19	>1T	N	N	N	N	NÃO	0
756	HUPE	FALSE	1764880	21	≤24	S	RJ	2	NB	6	≥10	1	C	2	1	≤16	16	>3	6	3	NÃO	3	1	≤2	0	0	0	0	0	NÃO	N	0	0	0	2012-04-25	2013-01-27	V		1	3	<6	13	>1T	S	MICROADENOMA HIPOFISE	RPMO	N	NÃO	0
1483	HUPE	TRUE	1785602	30	>24	N	RJ	1	B	7	≥10	1	C	2	1					1	SIM	1	2	≤2	0	0	0	1	1	SIM	S													N	N
1484	HUPE	TRUE	1762225	36	>24	S	OUTRO	3	NB	2	<10	1	C	1	0					3	NÃO	3	3	>2	2	1	1	1	1	SIM	S	1	AB1	0	2013-05-31	2014-03-21	C	FETAL	1	10	≥6			S	DM/HIPOTIREOIDISMO	N	N	APGAR1<7	0
757	HUPE	FALSE	1775159	36	>24	N	OUTRO	3	NB	6	≥10	1	C	1	0	>16	22	≤3	1	3	NÃO	3	2	≤2	1	0	1	0	0	NÃO	N	0	0	0	2012-09-07				1	3	<6	12	1T	N	N	NEFROLITIASE
257	MESQUITA	FALSE	6416	19	≤24	S	RJ	1	B	3	<10	2	O	1	0	≤16	12	>3	7	2	NÃO	3	2	≤2	1	1	0	0	0	NÃO	N	0	0	0	2012-03-10	2012-12-14	V		0	2	<6	30	>1T	N	N	SIFILIS	N	NÃO	0
758	HUPE	FALSE	1763070	39	>24	S	OUTRO	2	NB	2	<10	1	C	2	1	>16	18	>3	4	3	NÃO	3	5	>2	4	1	1	0	0	NÃO	N	0	0	0	2012-05-05	2013-01-26	C	HAS	1	3	<6	2	1T	S	HAS	N	N	NÃO	0
1485	HUPE	TRUE	1792541	22	≤24	S	RJ	1	B	5	≥10			0	0					3	NÃO	3	1	≤2	0	0	0	0	0	NÃO	N	0	0	0	2013-06-18	2014-03-12	C	S_HIPERT	1	7	≥6	4	1T	S	DVHC	N	S	S_HIPERT	0
258	MESQUITA	FALSE	72	31	>24	S	RJ	3	NB	6	≥10	1	C	2	1	≤16	15	>3	6	3	NÃO	3	3	>2	2	0	2	0	0	NÃO	S	1	BPN	0		2012-12-14	C		1	8	≥6	13	>1T	N	N	N	N	NÃO	0
259	MESQUITA	FALSE	2176	21	≤24	S	RJ	3	NB			1	C	5	1	≤16	14	≤3	2	1	SIM	1	2	≤2	1	1	0	0	0	NÃO	N	0	0	0	2012-04-17	2012-12-14	V		1	5	<6	22	>1T	N	N	N	N	NÃO	0
1486	HUPE	TRUE	1792545	15	≤24	S	RJ	2	NB	2	<10	2	O	1	0					2	SIM	2	1	≤2	0	0	0	0	0	NÃO	N	0	0	0	2013-08-05	2014-04-30	F		1	13	≥6	9	1T	S	COARCTAÇÃO DA AORTA/HAS	ITU	S	S_HIPERT	0
759	HUPE	FALSE	1775159	15	≤24	S	RJ	3	NB	4	<10	2	O	1	0	≤16	14	≤3	1	1	NÃO	3	1	≤2	0	0	0	0	0	NÃO	N	0	0	0	2012-05-10	2013-01-26	V		1	3	<6	8	1T	N	N	RPMO	N	NÃO	0
260	MESQUITA	FALSE	5878	17	≤24	S	RJ	3	NB	2	<10	2	O	1	0	≤16	16	≤3	1	2	NÃO	3	1	≤2	0	0	0	0	0	NÃO	N	0	0	0	2012-03-05	2012-12-12	V		1	5	<6	13	>1T	N	N	N	N	NÃO	0
760	HUPE	FALSE	1555407	26	>24	S	RJ	2	NB	5	≥10	1	C	1	0	≤16	15	>3	4	3	NÃO	3	3	>2	2	0	2	0	0	NÃO	N	0	0	0	2012-08-29	2013-04-01	C	S_HIPERT	1	1	<6	6	1T	S	HAS	PE/PRETERMO	S	S_HIPERT/ PRETERMO	0
1487	HUPE	TRUE	1185905	19	≤24	S	RJ	1	B	4	<10	2	O	3	1					2	SIM	2	1	≤2	0	0	0	0	0	NÃO	N	0	0	0	2013-05-01	2014-02-26	C	DVHC	1	7	≥6	20	>1T	S	DVHC / SINDR NEFROTICA + SIFILIS / PSORIASE	N	N	NÃO	0
1488	HUPE	TRUE	1792985	28	>24	S	OUTRO	1	B	6	≥10	2	O	3	1					2	SIM	2	2	≤2	0	0	0	1	1	SIM	S	1	AB1	0	2013-04-29	2014-01-22	C		1	12	≥6	4	1T	S	MAL-FORMACAO ARTERIO VENOSA CEREBRAL	N	N	NÃO	0
261	MESQUITA	FALSE	3083	20	≤24	S	RJ	1	B	6	≥10	1	C	2	1	>16	18	≤3	1	3	NÃO	3	1	≤2	0	0	0	0	0	NÃO	N	0	0	0	2012-03-18	2012-12-15	V		1	10	≥6	6	1T	N	N	N	S	CIR	0
761	HUPE	FALSE	1766848	16	≤24	S	RJ	3	NB	3	<10	2	O	1	0	≤16	13	≤3	1	3	NÃO	3	1	≤2	0	0	0	0	0	NÃO	N	0	0	0		2013-01-26	C	HIV	1	3	<6	22	>1T	S	HIV	SIFILIS	N	NÃO	0
262	MESQUITA	FALSE	5037	40	>24	S	RJ	3	NB	6	≥10	1	C	2	1	>16	17	≤3	1	2	SIM	1	1	≤2	0	0	0	0	0	NÃO	N	0	0	0		2012-12-13	V		1	10	≥6	3	1T	N	N	N	S	CIR	0
762	HUPE	FALSE	1720580	21	≤24	S	RJ	1	B	6	≥10	2	O	1	0	≤16	15	≤3	1	2	SIM	2	2	≤2	1	1	0	0	0	NÃO	S	1	BPN	0		2013-01-30	V		1	2	<6	25	>1T	N	N	N	N	NÃO	0
1489	HUPE	TRUE	1793367	21	≤24	N	RJ	2	NB	7	≥10	3	O	3	1					2	SIM	2	1	≤2	0	0	0	0	0	NÃO	N	0	0	0	2013-09-09									S	OBESIDADE	N
263	MESQUITA	FALSE	2274	20	≤24	S	RJ	3	NB	5	≥10	1	C	1	0	≤16	15	>3	5	2	NÃO	3	2	≤2	0	0	0	0	0	NÃO	N	0	0	0		2012-12-14	V		1	5	<6	11	1T	N	N	N	N	NÃO	0
1490	HUPE	TRUE	1792995	23	≤24	S	RJ	1	B	6	≥10	1	C	1	0					2	SIM	2	2	≤2	0	0	0	1	1	SIM	S	1	AB1	0	2013-08-08	2014-05-10	C	SFA	1	12	≥6	10	1T	S	DVHC/DM	N	N	NÃO	0
763	HUPE	FALSE	1565541	32	>24	S	RJ	3	NB	7	≥10	1	C	3	1	>16	18	>3	4	3	NÃO	3	1	≤2	0	0	0	0	0	NÃO	N	0	0	0		2013-01-29	V		1	3	<6	9	1T	N	N	RPMO	N	NÃO	0
1491	HUPE	TRUE	1755891	31	>24	S	RJ	3	NB	7	≥10	1	C	1	0					2	SIM	2	3	>2	1	2	0	1	1	SIM	S	1	AB1	0	2013-09-22	2014-06-04	V		1	14	≥6	25	>1T	S	DVHC/CARDIOPATA	N	N	NÃO	0
264	MESQUITA	FALSE	2594	35	>24	S	RJ	1	B	2	<10	2	O	1	0	≤16	16	>3	5	2	NÃO	3	4	>2	3	3	0	0	0	NÃO	N	0	0	0		2012-12-14	V		1	6	≥6	17	>1T	N	N	N	N	NÃO	0
764	HUPE	FALSE	1766209	30	>24	S	RJ	1	B	7	≥10	1	C	2	1	>16	18	≤3	3	1	SIM	1	3	>2	2	0	1	0	0	NÃO	N	0	0	0		2013-01-30	C	ITERAT	1	3	<6	17	>1T	N	N	N	N	NÃO	0
765	HUPE	FALSE	1775253	15	≤24	N	RJ	3	NB	2	<10	1	C	1	0	≤16	12	>3	5	1	SIM	1	1	≤2	0	0	0	0	0	NÃO	N	0	0	0					1	3	<6	17	>1T	S	LITIASE BILIAR	TPP/OLIGOIDR
265	MESQUITA	FALSE	6265	21	≤24	S	RJ	3	NB	6	≥10	1	C	1	0	≤16	13	≤3	3	2	NÃO	3	2	≤2	1	1	0	0	0	NÃO	N	0	0	0		2012-12-14	V		0	0	<6	30	>1T	N	N	N	N	NÃO	0
1492	HUPE	TRUE	1792545	15	≤24	S	RJ	3	NB	4	<10	2	O	0	0					2	SIM	2	2	≤2	1	1	0	0	0	NÃO	N	0	0	0	2013-08-05	2014-04-30 04:59:00	V		1	11	≥6	26	>1T	S	DVHC/CARDIOPATA	N	N	N	0
1493	HUPE	TRUE	1276710	35	>24	S	RJ	3	NB	7	≥10	2	O	2	1					2	SIM	2	5	>2	2	2	0	1	2	SIM	S	2	AB1		2013-09-20	2014-06-27	C							S	PSORÍASE/ARTRITE PSORIÁSICA/FEBRE REUMÁTICA	N	N	NÃO	0
266	MESQUITA	FALSE	2041	16	≤24	S	RJ	2	NB	5	≥10	2	O	1	0	≤16	14	≤3	1	2	NÃO	3	1	≤2	0	0	0	0	0	NÃO	N	0	0	0		2012-12-15	V		1	6	≥6	16	>1T	N	N	N	N	NÃO	0
766	HUPE	FALSE	1763567	35	>24	S	RJ	2	NB	5	≥10	1	C	2	1	>16	21	≤3	3	3	NÃO	3	3	>2	2	1	1	0	0	NÃO	N	0	0	0	2012-05-13	2013-02-07	C	HAS/DMG	1	3	<6	9	1T	S	HAS/OBES	DMG	N	NÃO	0
767	HUPE	FALSE	1767785	38	>24	S	OUTRO	2	NB	3	<10	2	O	1	0	≤16	15	>3	4	3	NÃO	3	6	>2	5	5	0	0	0	NÃO	N	0	0	0	2012-06-10	2013-02-18	V		1	14	≥6	9	1T	S	HAS	N	N	NÃO	0
1494	HUPE	TRUE	1664596	27	>24	S	RJ	3	NB	3	<10	2	O	1	0					2	SIM	2	4	>2	3	1	2	0	0	NÃO	N	0	0	0	2013-08-07	2014-04-30	C	HAS+ITERAT	1	5	<6	12	1T	S	HIPERTIREOIDISMO/HAS	N	N	NÃO	0
267	MESQUITA	FALSE	4209	24	≤24	S	RJ	3	NB	5	≥10	1	C	1	0	≤16	12	>3	50	3	NÃO	3	3	>2	2	2	0	0	0	NÃO	N	0	0	0	2012-03-04	2012-12-14	V		0	0	<6	17	>1T	N	N	N	N	NÃO	0
268	MESQUITA	FALSE	6279	22	≤24	S	RJ	2	NB	5	≥10	2	O	1	0	≤16	15	≤3	1	2	NÃO	3	3	>2	2	2	0	0	0	NÃO	N	0	0	0		2012-12-15	V		1	8	≥6	17	>1T	N	N	CIR	S	CIR	0
768	HUPE	FALSE	1770182	37	>24	S	RJ	1	B	6	≥10	1	C	1	0	≤16	16	≤3	1	3	NÃO	3	2	≤2	1	1	0	0	0	NÃO	N	0	0	0	2012-06-12	2013-02-16	C	SFA/S_HIPERT	1	6	≥6	13	>1T	S	SAAF/COLAGENOSE / HAS	DMG/S_HIPERT	S	S_HIPERT/ PRETERMO	0
1495	HUPE	TRUE	1793336	26	>24	S	RJ	3	NB	5	≥10	2	O	0	0					3	NÃO	3	3	>2	2	2		0	0	NÃO	N	0	0	0	2013-08-23	2014-05-21	V		1	6	≥6	13	>1T	S	DVHC/DM	N	N	N	0
1496	HUPE	TRUE	1779929	33	>24	S	OUTRO	3	NB	6	≥10	1	C	2	1					2	SIM	2	1	≤2	0	0	0	1	1	SIM	S	1	0	0	2013-01-25				1	3	<6			S	HAS	AB1	S	AB1	0
269	MESQUITA	FALSE	6280	27	>24	S	RJ	2	NB	6	≥10	1	C	2	1	>16	17	>3	4	2	NÃO	3	1	≤2	0	0	0	0	0	NÃO	N	0	0	0	2012-03-11	2012-12-15	V		1	7	≥6	9	1T	N	N	N	N	NÃO	0
769	HUPE	FALSE	1770324	19	≤24	S	RJ	3	NB	5	≥10	2	O	1	0	>16	18	>3	4	1	SIM	1	1	≤2	0	0	0	0	0	NÃO	N	0	0	0	2012-07-21	2013-01-31	C	S_HIPERT	1	8	≥6	13	>1T	S	TB	PE/PRETERMO	S	S_HIPERT/ PRETERMO	0
270	MESQUITA	FALSE	6274	34	>24	S	RJ	3	NB	6	≥10	1	C	2	1	>16	17	>3	4	1	NÃO	3	2	≤2	1	1	0	0	0	NÃO	N	0	0	0		2012-12-15	V		1	8	≥6	9	1T	N	N	CIR	S	CIR	0
770	HUPE	FALSE	1775406	25	>24	S	RJ	1	B	7	≥10	2	O	3	1	>16	19	>3	5	1	SIM	1	1	≤2	0	0	0	0	0	NÃO	N	0	0	0	2012-05-11	2013-02-01	V		1	3	<6	6	1T	N	N	N	N	NÃO	0
1497	HUPE	TRUE	1753070	20	≤24	S	RJ	1	B	5	≥10	2	O	2	1					2	SIM	2	1	≤2	0	0	0	0	0	NÃO	N	0	0	0	2013-07-27	2014-05-02	C	MATERNA	1	9	≥6	10	1T	S	HIPOTIREOIDISMO	N	N	N	0
771	HUPE	FALSE	1765343	24	≤24	S	RJ	3	NB	6	≥10	1	C	1	0	≤16	16	>3	4	2	NÃO	3	3	>2	2	2	0	0	0	NÃO	S	2	M I U	BPN	2012-05-21	2013-01-30	C	S_HIPERT/DM2	1	3	<6	4	1T	S	HAS/DMII	PE/PRETERMO	S	S_HIPERT/ PRETERMO	0
271	MESQUITA	FALSE	2174	25	>24	S	RJ	2	NB	4	<10	1	C	1	0	>16	17	>3	5	1	NÃO	3	3	>2	1	1	0	0	0	NÃO	N	0	0	0		2012-12-15	V		0	2	<6	17	>1T	N	N	N	N	NÃO	0
1498	HUPE	TRUE	1793370	26	>24	N	RJ	2	NB	6	≥10	1	C	0	0					3	NÃO	3	1	≤2	0	0	0	0	0	NÃO	N	0	0	0										S	NEUROFIBROMA CERVICOTORAC	N
772	HUPE	FALSE	1767775	35	>24	S	OUTRO	3	NB	6	≥10	1	C	2	1	>16	20	≤3	3	3	NÃO	3	3	>2	2	1	1	0	0	NÃO	N	0	0	0	2012-02-04	2013-01-31	C	ITERAT	1	3	<6	11	1T	S	HAS/OBES/HEP B	N	N	NÃO	0
272	MESQUITA	FALSE	5976	30	>24	S	RJ	3	NB	6	≥10	1	C	1	0	>16	21	≤3	1	2	NÃO	3	1	≤2	0	0	0	0	0	NÃO	N	0	0	0		2012-12-14	C	PELVICO	1	5	<6	7	1T	N	N	N	N	NÃO	0
1499	HUPE	TRUE	1793368	16	≤24	S	RJ	2	NB	3	<10	2	O	1	0					2	SIM	2	2	≤2	0	0	0	1	1	SIM	S	1	AB1	0	2013-07-27	2014-03-28	C	ESTENOSE MITRAL	1	6	≥6	17	>1T	S	ESTENOSE MITRAL	N	N	NÃO	0
273	MESQUITA	FALSE	5109	27	>24	S	RJ	1	B	6	≥10	1	C	2	1	>16	17	≤3	3	2	NÃO	3	1	≤2	0	0	0	0	0	NÃO	N	0	0	0		2012-12-15	C	SEROTIN	1	10	≥6	8	1T	N	N	N	N	NÃO	0
773	HUPE	FALSE	1648911	36	>24	S	RJ	2	NB	6	≥10	1	C	2	1	>16	21	>3	5	2	NÃO	3	6	>2	1	1	0	1	4	SIM	S	AB1	AB1	0	2012-05-12	2013-02-02	V		1	3	<6	13	>1T	S	SAAF/COLAGENOSE	N	N	NÃO	0
1500	HUPE	TRUE	1761842	28	>24	S	RJ	3	NB	7	≥10	1	C	2	1					3	NÃO	3	2	≤2	0	0	0	1	1	SIM	S	1	AB1	0	2013-10-01	2014-07-05	V		1	13	≥6	6	1T	S	LES/NEFRITE	N	N		0
274	MESQUITA	FALSE	6015	26	>24	S	OUTRO	3	NB	5	≥10	2	O	1	0	≤16	16	>3	5	3	NÃO	3	2	≤2	1	1	0	0	0	NÃO	N	0	0	0		2012-12-16	V		0	2	<6	9	1T	N	N	N	N	NÃO	0
1501	HUPE	TRUE	1793444	30	>24	S	RJ	1	B	6	≥10	1	C	2	1					3	NÃO	3	4	>2	1	1	0	1	2	SIM	S	2	AB1	AB2	2013-10-04	2014-07-07	V		1	12	≥6	7	1T	N	N	N	N		0
774	HUPE	FALSE	1218133	33	>24	S	RJ	3	NB	6	≥10	1	C	1	0	≤16	14			3	NÃO	3	5	>2	4	1	0	0	0	NÃO	N	0	0	0		2013-02-04	V		0	0	<6			S	SIFILIS	TPP	S	PRETERMO/ BPN	0
275	MESQUITA	FALSE	6206	20	≤24	S	RJ	3	NB	3	<10	1	C	1	0	≤16	12	≤3	3	3	NÃO	3	2	≤2	1	0	1	0	0	NÃO	S	1	S_HIPERT	0	2012-03-12	2012-12-15	V		1	3	<6	16	>1T	N	N	N	S	S_HIPERT	0
1502	HUPE	TRUE	1773014	26	>24	S	RJ	2	NB	6	≥10	2	O	2	1					2	SIM	2	1	≤2	0	0	0	0	0	NÃO	N	0	0	0	2013-08-21	2014-05-15	C	HAS / FALHA DE INCUCAO	1	7	≥6	8	1T	S	HAS / DVHC / SÍFILIS TRATADA	N	S	S_HIPERT	0
775	HUPE	FALSE	1775603	35	>24	S	RJ	3	NB	7	≥10	1	C	6	1	≤16	14			2	NÃO	3	5	>2	2	0	1	1	2	SIM	S	AB1	AB1	0	2012-06-04	2013-02-25	C	DM2	1	3	<6	8	1T	S	DMII	N	N	NÃO	0
776	HUPE	FALSE	1763431	24	≤24	S	RJ	3	NB	6	≥10	1	C	2	1	>16	17	≤3	1	1	NÃO	3	3	>2	2	2	0	0	0	NÃO	S	2	2M I U	2PET/CIR		2013-02-04	C	MACROS	1	3	<6	7	1T	S	SAAF/COLAGENOSE	N	N	NÃO	0
276	MESQUITA	FALSE	6297	27	>24	S	RJ	3	NB	3	<10	1	C	1	0	>16	18	≤3	1	1	NÃO	3	2	≤2	1	1	0	0	0	NÃO	N	0	0	0	2012-03-25	2012-12-16	V		1	5	<6	7	1T	N	N	N	N	NÃO	0
1503	HUPE	TRUE	1771214	36	>24	S	RJ	3	NB	6	≥10	2	O	2	1					2	SIM	2	2	≤2	1	1	0	0	0	NÃO	N	0	0	0	2013-08-30	2014-05-27	V		1	8	≥6	4	1T	S	MIOMATOSE UTERINA	N	N		0
1504	HUPE	TRUE	1710681	26	>24	S	OUTRO	1	B	2	<10	2	O	2	1					2	SIM	2	4	>2	2	1	1	1	1	SIM	S	2	AB1	DMG	2013-05-31	2014-02-10	C	DMG EM USO DE INSULINA / CESAREA PREVIA	1	12	≥6	4	1T	S	DMG / MACROSSOMIA	N	N		0
277	MESQUITA	FALSE	6299	23	≤24	S	RJ	3	NB	3	<10	1	C	1	0	≤16	13	≤3	1	3	NÃO	3	3	>2	2	1	1	0	0	NÃO	N	0	0	0	2012-04-18	2012-12-16	V		1	7	≥6	13	>1T	N	N	N	N	NÃO	0
777	HUPE	FALSE	1741804	24	≤24	S	RJ	1	B	6	≥10	1	C	3	1	≤16	15	≤3	1	3	NÃO	3	1	≤2	0	0	0	0	0	NÃO	N	0	0	0	2012-05-15	2013-01-30	V		1	14	≥6	6	1T	S	SAAF/COLAGENOSE	N	N	PRETERMO	0
778	HUPE	FALSE	1769399	18	≤24	S	RJ	3	NB	5	≥10	1	C	2	1	≤16	16	≤3	2	1	NÃO	3	1	≤2	0	0	0	0	0	NÃO	N	0	0	0		2013-02-01	C	SFA	1	3	<6	4	1T	N	N	RPMO	S	CIR/BPN	0
1281	HUPE	TRUE	1320731	44	>24	S	RJ	3	NB	7	≥10	1	C	2	1					3	NÃO	3	3	>2	2	2	0	0	0	NÃO	N	0	0	0	2013-03-28	2014-01-03	V		1	13	≥6	4	1T	S	DVHC / HAS	N	S	S_HIPERT	0
278	MESQUITA	FALSE	5381	25	>24	S	RJ	3	NB	5	≥10	1	C	3	1	>16	18	≤3	2	1	NÃO	3	1	≤2	0	0	0	0	0	NÃO	N	0	0	0	2012-02-06	2012-12-16	V		1	9	≥6	6	1T	N	N	N	N	NÃO	0
1505	HUPE	TRUE	1660253	31	>24	N	RJ	1	B	6	≥10	1	C	2	1					2	SIM	2	2	≤2	0	0	0	1	1	SIM	S	1	AB1	0										S	ARTRITE PSORIASICA / HIPO	N
1506	HUPE	TRUE	1677299	19	≤24	S	OUTRO	1	B	6	≥10	1	C	1	0					2	SIM	2	1	≤2	0	0	0	0	0	NÃO	N	0	0	0	2013-08-18	2014-06-12	C	FEBRE REUMATICA / RPMO / PE	1	10	≥6	8	1T	S	FEBRE REUMATICA / TAQUICARDIA SUPRAVENTRICOLAR	N	S	S_HIPERT	0
279	MESQUITA	FALSE	3026	18	≤24	S	RJ	3	NB	5	≥10	1	C	1	0	≤16	14	≤3	1	2	NÃO	3	1	≤2	0	0	0	0	0	NÃO	N	0	0	0		2012-12-16	V		1	5	<6	26	>1T	N	N	N	S	PRETERMO	0
779	HUPE	FALSE	1624612	37	>24	S	RJ	3	NB	6	≥10	1	C	4	1	≤16	16	>3	4	3	NÃO	3	9	>2	5			1	2	SIM	S	2	AB1	MNN	2012-05-18	2013-02-05	C	ITERAT	1	3	<6	6	1T	S	HAS	N	N	NÃO	0
280	MESQUITA	FALSE	6309	16	≤24	S	RJ	3	NB	5	≥10	2	O	3	1	≤16	14	≤3	1	3	NÃO	3	1	≤2	0	0	0	0	0	NÃO	N	0	0	0	2012-03-15	2012-12-16	V		1	7	≥6	14	>1T	N	N	N	N	NÃO	0
1507	HUPE	TRUE	1793648	21	≤24	N	RJ	2	NB	4	<10	2	O	1	0					2	SIM	2	2	≤2	1	1	0	0	0	NÃO	N	0	0	0	2013-06-14									S	ARRITMIA CARDIACA	N
780	HUPE	FALSE	1733634	21	≤24	S	RJ	3	NB	5	≥10	2	O	1	0	≤16	16	≤3	1	2	SIM	2	3	>2	2	1	0	0	0	NÃO	N	0	0	0		2013-02-04	V		0	1	<6	30	>1T	N	N	RPMO	N	NÃO	0
1508	HUPE	TRUE	1793809	17	≤24	N	OUTRO			5	≥10	1	C	1	0					2	SIM	2	1	≤2	0	0	0	0	0	NÃO	N	0	0	0	2013-07-15									N	N
281	MESQUITA	FALSE	6316	23	≤24	S	RJ	1	B	6	≥10	2	O	1	0	≤16	16	>3	5	1	SIM	1	1	≤2	0	0	0	0	0	NÃO	N	0	0	0	2012-03-18	2012-12-16	V		1	4	<6	25	>1T	N	N	N	N	NÃO	0
781	HUPE	FALSE	1767571	18	≤24	S	RJ	2	NB	4	<10	2	O	1	0	≤16	12	>3	4	3	NÃO	3	2	≤2	0	0	0	1	1	SIM	S	1	AB1	0	2012-05-28	2013-02-05	C	SFA	1	3	<6	22	>1T	N	N	PE	S	S_HIPERT/ PRETERMO	0
782	HUPE	FALSE	1764340	19	≤24	S	RJ	3	NB	6	≥10	1	C	2	1	≤16	14	≤3	1	2	NÃO	3	1	≤2	0	0	0	0	0	NÃO	N	0	0	0		2013-02-05	V		0	2	<6	13	>1T	N	N	RPMO	N	NÃO	0
282	MESQUITA	FALSE	6324	22	≤24	S	RJ	3	NB	2	<10	2	O	5	1	≤16	15	>3	4	2	NÃO	3	3	>2	2	2	0	0	0	NÃO	N	0	0	0		2012-12-16	V		1	2	<6	9	1T	N	N	N	S	PRETERMO	0
1509	HUPE	TRUE	878712	22	≤24	S	RJ	3	NB	2	<10	2	O	1	0					2	SIM	2	5	>2	3	3	0	1	1	SIM	S	1	AB1	0	9/4//13	2014-01-15	V		1	5	<6	12	1T	S	CARDIOPATIA REUMATICA (IM E IT)	N	N	NÃO	0
783	HUPE	FALSE	1595753	31	>24	S	RJ	2	NB	6	≥10	1	C	3	1	≤16	14	≤3	1	2	NÃO	3	4	>2	3	2	1	0	0	NÃO	S	1	M I U	0		2013-02-07	V		1	3	<6	9	1T	S	SAAF/COLAGENOSE	N	S	BPN	0
283	MESQUITA	FALSE	6320	22	≤24	S	RJ	1	B	6	≥10	2	O	1	0	≤16	13	≤3	1	3	NÃO	3	1	≤2	0	0	0	0	0	NÃO	N	0	0	0	2012-03-10	2012-12-17	V		1	7	≥6	15	>1T	N	N	N	N	NÃO	0
1510	HUPE	TRUE	1794540	20	≤24	S	RJ	1	B	5	≥10	2	O	1	0					2	SIM	2	2	≤2	0	0	0	1	1	SIM	S	1	GESTACAO ANEMBRIONARIA	0	2013-05-01	2014-02-12	C	DMG / CIA MODERADA	1	8	≥6	4	1T	S	CARDIOPATIA (CIA MODERADA)	DMG	N	NÃO	0
1511	HUPE	TRUE	1768429	33	>24	S	RJ	3	NB	7	≥10	1	C	3	1					2	SIM	2	3	>2	0	0	0	1	2	SIM	S	2	AB1	0	2013-09-05	2014-06-24	C	MUTAÇÃO HETEROZIGÓTICA DO MTHFR	1	11	≥6	6	1T	S	MUTAÇÃO HETEROZIGÓTICA DO MTHFR/ ASMA	PÓS-DATISMO	S	MUTAÇÃO HETEROZIGÓTICA DO MTHFR	0
784	HUPE	FALSE	1525605	27	>24	S	RJ	2	NB	6	≥10	1	C	1	0	≤16	16	≤3	1	3	NÃO	3	3	>2	1	1	0	0	0	NÃO	N	0	0	0	2012-10-24	2013-06-30	C	HBPATIA	1	1	<6	16	>1T	S	ANEMIA FALCIFORME	CRISE FALCEMICA	N	NÃO	0
785	HUPE	FALSE	1970321	41	>24	S	RJ	1	B	6	≥10	1	C	1	0	>16	33	≤3	1	1	SIM	1	1	≤2	0	0	0	0	0	NÃO	N	0	0	0	2013-05-30	2013-02-04	C	S_HIPERT	1	3	<6	12	1T	S	HAS	PE/PRETERMO	S	S_HIPERT/CIR/PRETERMO	0
285	MESQUITA	FALSE	6336	25	>24	S	RJ	3	NB	5	≥10	2	O	2	1	>16	17	>3	5	2	NÃO	3	2	≤2	0	0	0	1	1	SIM	S	1	AB1	0	2012-03-20	2012-12-17	V		1	5	<6	5	1T	N	N	N	N	NÃO	0
1512	HUPE	TRUE	1774794	20	≤24	S	RJ	3	NB	4	<10	2	O	2	1					2	SIM	2	1	≤2	0	0	0	0	0	NÃO	N	0	0	0	2013-08-20	2014-05-02	V		1	7	≥6	12	1T	S	DM1	N	N	NÃO	0
1513	HUPE	TRUE	1590245	37	>24	S	OUTRO	3	NB	6	≥10	2	O	3	1					1	SIM	1	3	>2	1	1	0	1	1	SIM	S	1	AB1	0	2013-08-06	2014-04-30	V		1	10	≥6	13	>1T	S	SÍFILIS/ANEMIA FERROPRIVA	DMG	S	UTI NEO	0
786	HUPE	FALSE	1767674	19	≤24	S	RJ	3	NB	4	<10	2	O	1	0	>16	18	≤3	1	3	NÃO	3	1	≤2	0	0	0	0	0	NÃO	N	0	0	0		2013-02-05	V		1	3	<6	13	>1T	N	N	N	N	NÃO	0
286	MESQUITA	FALSE	6315	19	≤24	S	RJ	1	B	6	≥10	1	C	3	1	≤16	16	≤3	2	2	NÃO	3	1	≤2	0	0	0	0	0	NÃO	N	0	0	0	2012-03-05	2012-12-17	V		1	8	≥6	9	1T	N	N	N	N	NÃO	0
1514	HUPE	TRUE	1794055	24	≤24	S	OUTRO	3	NB	6	≥10	1	C	1	0					1	SIM	1	1	≤2	0	0	0	0	0	NÃO	N	0	0	0	2013-06-30	2014-03-14	C	SFA	1	10	≥6	13	>1T	S	TRANSTORNO BIPOLAR/DEPRESSÃO	SFA	N	NÃO	0
287	MESQUITA	FALSE	546	18	≤24	S	RJ	3	NB	5	≥10	1	C	2	1	≤16	13	≤3	1	2	NÃO	3	1	≤2	0	0	0	0	0	NÃO	N	0	0	0		2012-12-18	V		1	4	<6	7	1T	N	N	N	N	NÃO	0
787	HUPE	FALSE	1775561	21	≤24	S	RJ	2	NB	3	<10	2	O	2	1	≤16	15	>3	4	3	NÃO	3	1	≤2	0	0	0	0	0	NÃO	N	0	0	0		2013-02-03	V		1	3	<6	12	1T	N	N	RPMO	N	NÃO	0
788	HUPE	FALSE	1775553	22	≤24	S	OUTRO	2	NB			1	C		1	>16	22	≤3	1	3	NÃO	3	1	≤2	0	0	0	0	0	NÃO	N	0	0	0		NA			1	1	<6			N	N	ECTOPICA	S	ECTOPICA	0
288	MESQUITA	FALSE	6218	22	≤24	S	RJ	3	NB	2	<10	2	O	1	0	>16	18	≤3	3	1	NÃO	3	1	≤2	0	0	0	0	0	NÃO	N	0	0	0		2012-12-15	C	SFA	1	5	<6	12	1T	N	N	N	N	NÃO	0
1515	HUPE	TRUE	1794057	27	>24	S	RJ	1	B	7	≥10	2	O	4	1					2	SIM	2	1	≤2	0	0	0	0	0	NÃO	N	0	0	0	2013-09-15	2014-04-11	C	DM1/S_HIPERT/IRC/DIÁSTOLE ZERO/RESISTÊNCIA DO DUCTO VENOSO	1	5	<6	6	1T	S	DM1/IRC/HIPOTIREOIDISMO/HAS/RETINOPATIA DIABÉTICA	PE	S	BPN/PRETERMO	0
289	MESQUITA	FALSE	4828	25	>24	S	RJ	3	NB	2	<10	1	C	4	1	≤16	14	>3	10	3	NÃO	3	1	≤2	0	0	0	0	0	NÃO	N	0	0	0		2012-12-18	C	SFA	1	4	<6	22	>1T	N	N	N	N	NÃO	0
789	HUPE	FALSE	1775866	37	>24	S	RJ	3	NB	2	<10	2	O	1	0	≤16	14	>3	4	2	NÃO	3	3	>2	2	1	0	0	0	NÃO	N	0	0	0	2012-06-05	2013-02-25	V		0	2	<6	9	1T	S	DMII	N	N	NÃO	0
1516	HUPE	TRUE	1794064	35	>24	N	RJ	1	B	7	≥10	1	C	2	1					2	SIM	2	6	>2	2			1	2	SIM	S	3	AB1	NATIMORTO	2013-07-03									S	BEXIGA NEUROGÊNICA/TRANSTORNO BIPOLAR/OBESIDADE/ITU DE REPETIÇÃO	N
290	MESQUITA	FALSE	6449	20	≤24	S	RJ	3	NB	6	≥10	1	C	2	1	≤16	14	>3	6	1	NÃO	3	1	≤2	0	0	0	0	0	NÃO	N	0	0	0		2012-12-18	V		1	10	≥6	13	>1T	N	N	N	N	NÃO	0
790	HUPE	FALSE	1771803	20	≤24	S	RJ	3	NB	6	≥10	1	C	2	1	≤16	14	>3	4	1	NÃO	3	1	≤2	0	0	0	0	0	NÃO	N	0	0	0	2012-05-22	2013-02-10	C	S_HIPERT	1	3	<6	10	1T	S	HAS	PE	S	S_HIPERT	0
1517	HUPE	TRUE	745464	36	>24	S	RJ	1	B	6	≥10	2	O	5	1					2	SIM	2	2	≤2	0	0	0	1	1	SIM	S	1	AB1	0	2013-09-27	2014-06-26	C	ENDOMETRIOSE/RPMO/PARADA DE EVOLUÇÃO DO TP/ DISTÓCIA DO COLO	1	8	≥6	6	1T	S	ENDOMETRIOSE	RPMO	S	DISTÓCIA DO COLO/PARADA DE EVOLUÇÃO DO TP	0
1518	HUPE	TRUE	1794073	24	≤24	S	OUTRO	1	B	4	<10	2	O	0	0					2	SIM	2	3	>2	2	0	2	0	0	NÃO	N	0	0	0	2013-03-28	2013-12-19	C	ITERAT/S_HIPERT	1	7	≥6	13	>1T	S	HAS	S_HIPERT	S	S_HIPERT/SANGRAMENTO PÓS-CESÁREA	0
291	MESQUITA	FALSE	3039	26	>24	S	RJ	1	B	6	≥10	1	C		1	>16	17	≤3	3	2	NÃO	3	2	≤2	1	1	0	0	0	NÃO	N	0	0	0		2012-12-18	V		1	9	≥6	7	1T	N	N	N	N	NÃO	0
791	HUPE	FALSE	1765861	26	>24	S	RJ	2	NB	5	≥10	2	O	1	0	≤16	14	>3	4	2	SIM	1	3	>2	2	2	1	0	0	NÃO	N	0	0	0	2012-05-07	2013-02-06	C		1	3	<6	7	1T	S	HAS	N	N	S_HIPERT	0
792	HUPE	FALSE	1764874	35	>24	S	OUTRO	1	B	4	<10	3	O	1	0	>16	17	>3	5	1	NÃO	3	2	≤2	1	1	0	0	0	NÃO	S	1	BPN	0	2012-05-10	2013-02-07	V		1	3	<6	4	1T	S	OBES	N	N	NÃO	0
292	MESQUITA	FALSE	1345	19	≤24	S	RJ	3	NB	6	≥10	2	O	1	0	>16	17	≤3	1	3	NÃO	3	1	≤2	0	0	0	0	0	NÃO	N	0	0	0		2012-12-17	V		1	6	≥6	13	>1T	N	N	N	N	NÃO	0
1519	HUPE	TRUE	1794802	32	>24	S	RJ	3	NB	4	<10	2	O	1	0					2	SIM	2	3	>2	2	2	0	0	0	NÃO	N	0	0	0	2013-07-07	2014-04-14	V		1	9	≥6	13	>1T	S	CISTO ANEXIAL	N	N	NÃO	0
1520	HUPE	TRUE	1794081	29	>24	N	RJ	2	NB	5	≥10	2	O	1	0					3	NÃO	3	3	>2	2	2	0	0	0	NÃO	N	0	0	0	2013-06-27									N	N	DMG
293	MESQUITA	FALSE	4846	25	>24	S	RJ	1	B	3	<10	1	C	1	0	≤16	14	>3	20	2	NÃO	3	4	>2	1	1	0	1	2	SIM	S	2	AB1	0		2012-12-18	V		1	5	<6	22	>1T	N	N	N	N	NÃO	0
793	HUPE	FALSE	1767774	29	>24	S	RJ	3	NB	6	≥10	1	C	1	0	≤16	15	>3	8	2	NÃO	3	1	≤2	0	0	0	0	0	NÃO	N	0	0	0		2013-02-06	C	OBESIDADE	1	3	<6	9	1T	S	HAS/OBES	N	N	S_HIPERT	0
294	MESQUITA	FALSE	2832	27	>24	S	RJ	1	B	5	≥10	1	C	1	0	≤16	16	≤3	3	2	NÃO	3	2	≤2	1	0	1	0	0	NÃO	S	1	S_HIPERT	0	2012-03-15	2012-12-18	C	S_HIPERT	1	9	≥6	4	1T	N	N	PE/RPMO	S	S_HIPERT	0
1521	HUPE	TRUE	1794474	36	>24	S	RJ	1	B	6	≥10	1	C	1	0					3	NÃO	3	1	≤2	0	0	0	0	0	NÃO	N	0	0	0		2014-06-24	F		1	10	≥6			N	N	N	N	NÃO	0
794	HUPE	FALSE	1775571	39	>24	S	RJ	2	NB	4	<10	2	O	1	0	>16	17	≤3	2	2	NÃO	3	5	>2	4	1	1	0	0	NÃO	N	0	0	0	2012-08-05	2013-04-25	C	ITERAT	0	1	<6	22	>1T	S	SAAF/COLAGENOSE	RPMO	S	BPN	0
295	MESQUITA	FALSE	6379	28	>24	S	OUTRO	1	B	2	<10	2	O	1	0	≤16	16	>3	5	1	NÃO	3	3	>2	2	2	0	0	0	NÃO	N	0	0	0	2012-04-05	2012-12-17	V		1	5	<6	8	1T	N	N	N	N	NÃO	0
795	HUPE	FALSE	1714297	31	>24	S	RJ	3	NB	5	≥10	1	C	2	1	>16	17	≤3	3	1	NÃO	3	3	>2	2	1	0	0	0	NÃO	N	0	0	0	2012-05-25	2013-02-14	V		1	3	<6	15	>1T	S	HIV	RPMO	N	NÃO	0
1522	HUPE	TRUE	1794476	25	>24	S	RJ	2	NB	6	≥10	2	O	1	0					2	SIM	2	3	>2	1	0	1	1	1	SIM	S	1	AB1	0		2014-03-07	C	MATERNA	1	7	≥6			S	HIV	N	N	NÃO	0
796	HUPE	FALSE	1535309	28	>24	S	RJ	1	B	6	≥10	1	C	2	1	>16	17	>3	4	2	SIM	1	2	≤2	1	1	0	0	0	NÃO	N	0	0	0	2012-05-12	2013-02-15	V		1	3	<6	9	1T	S	SAAF/COLAGENOSE	N	N	NÃO	0
296	MESQUITA	FALSE	6391	29	>24	S	RJ	3	NB	6	≥10	2	O	1	0	≤16	16	≤3	2	2	NÃO	3	4	>2	2	2	0	1	1	SIM	S	1	AB1	0	2012-03-25	2012-12-18	V		1	4	<6	17	>1T	N	N	N	N	NÃO	0
1523	HUPE	TRUE	1599871	23	≤24	S	RJ	1	B	4	<10	2	O	2	1					3	NÃO	3	1	≤2	0	0	0	0	0	NÃO	N	0	0	0	2013-09-29	2014-06-27	V		1	10	≥6	11	1T	S	ITU	N	N	NÃO	0
297	MESQUITA	FALSE	4818	18	≤24	S	RJ	3	NB	4	<10	1	C	1	0	≤16	12	>3	5	2	NÃO	3	1	≤2	0	0	0	0	0	NÃO	N	0	0	0		2012-12-18	V		1	9	≥6	13	>1T	N	N	N	N	NÃO	0
797	HUPE	FALSE	1616624	33	>24	S	RJ	3	NB	6	≥10	1	C	1	0	>16	17	≤3	3	1	SIM	1	3	>2	2	0	1	0	0	NÃO	N	0	0	0		2013-02-13	C	HIV	1	3	<6	20	>1T	S	HIV	N	N	NÃO	0
1524	HUPE	TRUE	1794493	30	>24	S	RJ	1	B	7	≥10	1	C	5	1					1	SIM	1	1	≤2	0	0	0	0	0	NÃO	N	0	0	0	2013-08-06	2014-04-11	C	FETAL	1	7	≥6	11	1T	S	DVHC/PE	N	S	PE	0
298	MESQUITA	FALSE	107	21	≤24	S	RJ	2	NB	4	<10	1	C	2	1	≤16	14	>3	4	2	NÃO	3	1	≤2	0	0	0	0	0	NÃO	N	0	0	0	2012-03-11	2012-12-07	C	SFA	1	7	≥6	13	>1T	N	N	N	N	NÃO	0
798	HUPE	FALSE	1775879	29	>24	S	RJ	1	B	6	≥10	2	O	3	1	>16	22	≤3	2	2	NÃO	3	1	≤2	0	0	0	0	0	NÃO	N	0	0	0		2013-02-11	V		1	3	<6	6	1T	S	TB	RPMO	N	NÃO	0
1525	HUPE	TRUE	1794486	39	>24	S	RJ	3	NB	6	≥10	1	C	3	1					2	SIM	2	2	≤2	1	0	1	0	0	NÃO	N	0	0	0	2013-05-15	2014-01-30	C	S_HIPERT/ITERAT	1	9	≥6	9	1T	S	HAS	N	N	S_HIPERT	0
299	MESQUITA	FALSE	5830	14	≤24	S	RJ	3	NB	2	<10	2	O	1	0	≤16	12	≤3	3	2	NÃO	3	1	≤2	0	0	0	0	0	NÃO	N	0	0	0		2012-12-06	V		1	4	<6	17	>1T	S	ADOLES	N	N	NÃO	0
1526	HUPE	TRUE	1649654	38	>24	S	RJ	2	NB	3	<10	1	C	0	0					3	NÃO	3	9	>2	4	0	3	1	5	SIM	S	5	AB1	0	2013-07-30	2014-04-24	C	MATERNA	1	7	≥6	7	1T	S	DM	N	N	NÃO	0
799	HUPE	FALSE	1771210	41	>24	S	RJ	3	NB	3	<10	4	O	1	0	>16	17	≤3	2	3	NÃO	3	5	>2	3	1	0	1	1	SIM	S	1	AB1	0		2013-02-18	V		1	3	<6	26	>1T	S	SAAF/COLAGENOSE	RPMO	N	NÃO	0
1527	HUPE	TRUE	1794504	26	>24	S	RJ	3	NB	5	≥10	2	O	1	0					1	SIM	1	2	≤2	1		1	0	0	NÃO	N	0	0	0	2013-07-15	2014-05-26	C	MATERNA	1	11	≥6	14	>1T	N	N	N	N	N	0
800	HUPE	FALSE	1775974	26	>24	N	RJ	2	NB	5	≥10	1	C	1	0	≤16	15	>3	9	3	NÃO	3	3	>2	1	1	0	1	1	SIM	S	1	AB1	0	2012-09-05				1	2	<6	9	1T	N	N
300	MESQUITA	FALSE	5931	21	≤24	S	RJ	1	B	6	≥10	2	O	2	1	≤16	15	≤3	2	2	NÃO	3	1	≤2	0	0	0	0	0	NÃO	N	0	0	0	2012-03-05	2012-12-11	V		1	7	≥6	13	>1T	N	N	N	N	NÃO	0
1120	HUPE	FALSE	1773265	28	>24	S	OUTRO	3	NB	4	<10	1	C	1	0	≤16	14	≤3	3	3	SIM	1	5	>2	3	3	0	1	1	SIM	S	2	AB1	BPN		2013-07-04	V		1	2	<6	4	1T	S	SAAF/COLAGENOSE	N	N	N	0
301	MESQUITA	FALSE	302	19	≤24	S	RJ	1	B	4	<10	1	C	2	1	≤16	13	>3	4	1	NÃO	3	1	≤2	0	0	0	0	0	NÃO	N	0	0	0		2012-12-18	V		1	13	≥6	7	1T	N	N	N	N	NÃO	0
1528	HUPE	TRUE	1794831	34	>24	S	RJ	2	NB	5	≥10	3	O	1	0					2	SIM	2	2	≤2	1	0	1	0	0	NÃO	N	0	0	0	2013-07-09	2014-04-03	C	S_HIPERT	1	7	≥6	13	>1T	S	HAS	S_HIPERT	N	S_HIPERT	0
1529	HUPE	TRUE	1794830	24	≤24	S	OUTRO	2	NB	7	≥10	2	O	1	0					2	SIM	2	1	≤2	0	0	0	0	0	NÃO	N	0	0	0	2013-06-14	2014-03-10	C	M I U	1	4	<6			S	ANEMIA FALCIFORME	N	S	NATI	0
302	MESQUITA	FALSE	4510	19	≤24	S	RJ	2	NB	4	<10	1	C	1	0	≤16	13	>3	4	2	NÃO	3	1	≤2	0	0	0	0	0	NÃO	N	0	0	0		2012-12-18	C	DCP	1	9	≥6	7	1T	N	N	N	N	NÃO	0
1121	HUPE	FALSE	1622159	24	≤24	S	RJ	3	NB	2	<10	2	O	1	0	≤16	12	≤3	3	3	NÃO	3	4	>2	3	3	0	0	0	NÃO	N	0	0	0		2013-02-18	V		0	1	<6	13	>1T	N	N	N	N	NÃO	0
1122	HUPE	FALSE	1766750	38	>24	S	OUTRO	3	NB	7	≥10	1	C	2	1	>16	19	>3	10	3	NÃO	3	4	>2	3	1	2	0	0	NÃO	S	3	M I U	MNN	2012-06-08	2013-03-12	C	ITERAT	1	3	<6	4	1T	S	HAS	N	N	S_HIPERT	0
303	MESQUITA	FALSE	4503	30	>24	S	RJ	3	NB	6	≥10	2	O		1	>16	17	>3	5	2	NÃO	3	2	≤2	1	1	0	0	0	NÃO	N	0	0	0		2012-12-18	V		0	1	<6	18	>1T	N	N	N	N	NÃO	0
1530	HUPE	TRUE	1794841	28	>24	S	RJ	2	NB	6	≥10	1	C	1	0					3	NÃO	3	2	≤2	0	0	0	1	1	SIM	S	1	AB1	0	2013-07-16	2013-04-09	V		1	16	≥6	6	1T	S	HAS	DMG	S	S_HIPERT	0
304	MESQUITA	FALSE	9296	20	≤24	S	RJ	2	NB	5	≥10	1	C	1	0	≤16	16	≤3	2	3	NÃO	3	1	≤2	0	0	0	0	0	NÃO	N	0	0	0		2012-12-18	V		1	5	<6	9	1T	N	N	N	N	NÃO	0
1123	HUPE	FALSE	1771838	21	≤24	S	RJ	1	B	6	≥10	2	O	3	1	≤16	16	≤3	2	1	NÃO	3	1	≤2	0	0	0	0	0	NÃO	N	0	0	0		2013-02-20	V		1	3	<6	6	1T	S	HAS	TAQUICARDIA SINUSAL	N	S_HIPERT	0
1531	HUPE	TRUE	1794842	22	≤24	S	RJ	3	NB	6	≥10	2	O	2	1					2	SIM	2	2	≤2	1	1	0	0	0	NÃO	N	0	0	0	2012-11-15	2014-02-22	V		1	8	≥6	17	>1T	N	N	S_HIPERT	N	NÃO	0
305	MESQUITA	FALSE	5043	18	≤24	S	RJ	3	NB	3	<10	1	C	1	0	≤16	16	≤3	1	2	NÃO	3	1	≤2	0	0	0	0	0	NÃO	N	0	0	0		2012-12-19	V		1	9	≥6	6	1T	N	N	N	N	NÃO	0
1532	HUPE	TRUE	1768355	24	≤24	S	RJ	1	B	6	≥10	1	C	2	1					2	SIM	2	3	>2	2	0	2	1	1	SIM	S	1	AB1	0	2013-10-07	2014-07-01	C	MATERNA	1	11	≥6	7	1T	S	DM/DVHC/DHEG/PRE-ECLAMPSIA	N	N	S_HIPERT	0
1124	HUPE	FALSE	1772654	24	≤24	S	RJ	3	NB	5	≥10	2	O	3	1	≤16	15	≤3	3	3	NÃO	3	1	≤2	0	0	0	0	0	NÃO	N	0	0	0	2012-08-05	2013-02-18	C	ADRAMNIA	1	3	<6	9	1T	S	HAS	ADRAMNIA	S	CIR/BPN	0
1533	HUPE	TRUE	1794852	34	>24	S	OUTRO	1	B	6	≥10	2	O	2	1					1	SIM	1	2	≤2	1	1	0	0	0	NÃO	N	0	0	0	2013-06-20	2014-02-26	V		1	6	≥6	24	>1T	N	N	S_HIPERT	N	NÃO	0
306	MESQUITA	FALSE	6085	18	≤24	S	RJ	3	NB	5	≥10	2	O	1	0	≤16	14	≤3	3	2	NÃO	3	1	≤2	0	0	0	0	0	NÃO	N	0	0	0		2012-12-19	V		1	7	≥6	13	>1T	N	N	N	N	NÃO	0
1125	HUPE	FALSE	1763556	37	>24	S	RJ	3	NB	6	≥10	1	C	2	1	>16	18	≤3	2	3	NÃO	3	2	≤2	1	1	0	0	0	NÃO	N	0	0	0	2012-06-01	2013-02-23	V		1	3	<6	10	1T	S	HAS	TAQUICARDIA SINUSAL	N	S_HIPERT	0
307	MESQUITA	FALSE	6450	23	≤24	S	RJ	1	B	6	≥10	1	C	3	1	≤16	14	>3	4	2	NÃO	3	1	≤2	0	0	0	0	0	NÃO	N	0	0	0	2012-03-15	2012-12-19	V		1	9	≥6	7	1T	N	N	N	N	NÃO	0
1126	HUPE	FALSE	1774834	28	>24	S	RJ	2	NB	3	<10	1	C	2	1	≤16	13	>3	6	3	NÃO	3	4	>2	3	1	1	0	0	NÃO	S	1	M I U	0	2013-05-25	2013-02-22	C	HIV	1	3	<6	13	>1T	S	HIV	N	N	NÃO	0
1534	HUPE	TRUE	1610290	20	≤24	S	RJ	2	NB	6	≥10	2	O	1	0					2	SIM	2	1	≤2	0	0	0	0	0	NÃO	N	0	0	0	2013-07-14	2014-04-18	F		1	8	≥6	12	1T	S	COLELITIASE	RPMO/SFA	S	SFA	0
308	MESQUITA	FALSE	4349	25	>24	S	RJ	3	NB	5	≥10	1	C	2	1	>16	17	≤3	1	2	NÃO	3	2	≤2	1	1	0	0	0	NÃO	N	0	0	0	2012-03-08	2012-12-19	C	SFA	1	8	≥6	4	1T	N	N	N	S	CIR	0
1535	HUPE	TRUE	1559557	45	>24	N	RJ	3	NB	2	<10	1	C	1	0					1	SIM	1	4	>2	3			1	1	SIM	S													N	N
1127	HUPE	FALSE	1773995	17	≤24	S	RJ	1	B	5	≥10	2	O	2	1	≤16	15	≤3	1	1	NÃO	3	1	≤2	0	0	0	0	0	NÃO	N	0	0	0		2013-02-22	V		1	3	<6	9	1T	S	HIDRONEFROSE	ITU REP	N	NÃO	0
309	MESQUITA	FALSE	6408	18	≤24	S	RJ	3	NB	5	≥10	2	O	1	0	≤16	16	≤3	2	2	SIM	1	1	≤2	0	0	0	0	0	NÃO	N	0	0	0		2012-12-19	V		1	7	≥6	17	>1T	N	N	N	N	NÃO	0
1536	HUPE	TRUE	1288334	29	>24	S	RJ	2	NB	4	<10	1	C	1	0					2	SIM	2	4	>2	2	2	0	1	1	SIM	S	1	AB1	0	2013-09-28	2014-06-16	C	MACROS	1	8	≥6	8	1T	S	HAS	DMG	N	S_HIPERT	0
1128	HUPE	FALSE	1776291	35	>24	S	RJ	3	NB	6	≥10	1	C	3	1	≤16	15	≤3	2	1	NÃO	3	4	>2	2	1	0	1	1	SIM	S	AB1	0	0	2012-08-18	2013-05-08	V		0	2	<6	13	>1T	S	HAS	N	N	S_HIPERT	0
310	MESQUITA	FALSE	6533	22	≤24	S	RJ	3	NB	6	≥10	2	O	1	0	>16	19	≤3	1	2	NÃO	3	1	≤2	0	0	0	0	0	NÃO	N	0	0	0		2012-12-21	V		1	12	≥6	21	>1T	N	N	N	N	NÃO	0
1129	HUPE	FALSE	1768873	32	>24	S	RJ	1	B	6	≥10	1	C	2	1	>16	20	≤3	3	1	NÃO	3	1	≤2	0	0	0	0	0	NÃO	N	0	0	0	2012-06-20	2013-02-21	C	S_HIPERT	1	5	<6	13	>1T	S	HAS/DMII	PE SUP	S	S_HIPERT	0
1537	HUPE	TRUE	1795699	35	>24	S	RJ	2	NB	3	<10	3	O	1	0					3	NÃO	3	5	>2	3	2	1	1	1	SIM	S	1	AB1	0	2013-12-15	2014-05-13	C	HSIL	1	6	≥6	11	1T	N	N	N	N	NÃO	0
311	MESQUITA	FALSE	6516	41	>24	S	OUTRO	1	B	2	<10	1	C	1	0	>16	20	≤3	2	2	NÃO	3	4	>2	3	3	0	0	0	NÃO	N	0	0	0	2012-03-12	2012-12-20	V		1	9	≥6	13	>1T	N	N	N	N	NÃO	0
1538	HUPE	TRUE	1740357	30	>24	S	OUTRO	1	B	6	≥10	2	O	2	1					1	SIM	1	1	≤2	0	0	0	0	0	NÃO	N	0	0	0	2013-09-13	2014-06-23	V		1	9	≥6	5	1T	S	HIPOTIR/PURPURA PIGMENTAR CRONICA	N	N	NÃO	0
1130	HUPE	FALSE	220804173	38	>24	S	RJ	2	NB	2	<10	3	O	1	0	>16	17	≤3	3	3	NÃO	3	6	>2	5	5	0	0	0	NÃO	N	0	0	0	2012-06-16	2013-03-23	V		0	2	<6	30	>1T	N	N	N	N	NÃO	0
1131	HUPE	FALSE	1195724	38	>24	S	OUTRO	3	NB	2	<10	1	C	1	0	≤16	16	≤3	2	3	NÃO	3	2	≤2	1	1	0	0	0	NÃO	N	0	0	0	2012-07-04	2013-02-21	C	SFA	1	12	≥6	22	>1T	S	CARDIOPATIA	N	S	CIR	0
312	MESQUITA	FALSE	5858	18	≤24	S	RJ	1	B	3	<10	2	O	1	0	≤16	14	≤3	2	2	NÃO	3	1	≤2	0	0	0	0	0	NÃO	N	0	0	0		2012-12-20	C	PARADA PROGRES	1	8	≥6	13	>1T	N	N	RPMO	N	NÃO	0
1539	HUPE	TRUE	1644775	21	≤24	S	RJ	3	NB	5	≥10	1	C	0	0	>16	17			1	SIM	2	2	≤2	1	0	1	0	0	NÃO	N	0	0	0		2014-05-01	C	HIV	0	1	<6			S	HIV/BK/ECLAMPSIA/DM	N	N	NÃO	1
313	MESQUITA	FALSE	6500	30	>24	S	RJ	1	B	5	≥10	1	C	2	1	>16	21	>3	5	3	NÃO	3	5	>2	2	2	0	1	2	SIM	S	2	AB1	0	2012-03-03	2012-12-19	V		1	9	≥6	20	>1T	N	N	N	N	NÃO	0
1132	HUPE	FALSE	1769227	36	>24	S	RJ	1	B	6	≥10	1	C	4	1	>16	18	≤3	3	1	NÃO	3	4	>2	2	0	2	1	1	SIM	S	1	AB1	0	2012-05-23	2013-02-27	C	ITERAT	1	17	≥6	9	1T	S	SAAF/COLAGENOSE	N	N	NÃO	0
1540	HUPE	TRUE	1795695	25	>24	S	RJ	3	NB	4	<10	2	O	1	0					3	NÃO	3	3	>2	2	2	0	0	0	NÃO	N	0	0	0	2013-06-10	2014-03-09	V		1	12	≥6	5	1T	S	HIDRONEFROSE	N	N	NÃO	0
314	MESQUITA	FALSE	6173	18	≤24	S	RJ	3	NB	6	≥10	1	C	2	1	≤16	14	≤3	2	1	NÃO	3	2	≤2	0	0	0	1	1	SIM	S	1	AB1	0		2012-12-19	V		1	6	≥6	8	1T	N	N	N	N	NÃO	0
1541	HUPE	TRUE	1795696	20	≤24	S	RJ	3	NB	3	<10	2	O	3	1					1	SIM	1	1	≤2	0	0	0	0	0	NÃO	N	0	0	0	2013-09-12	2014-06-23	C	RPMO	1	11	≥6	8	1T	S	HAS/OBESIDADE	RPMO	N	S_HIPERT	0
1133	HUPE	FALSE	1767308	25	>24	S	RJ	2	NB	6	≥10	2	O	1	0	≤16	16	>3	7	3	NÃO	3	3	>2	0	0	0	1	2	SIM	S	2	AB1	0		2013-02-26	V		1	3	<6	9	1T	S	TRANSTORNO BIPOLAR	N	N	NÃO	0
1134	HUPE	FALSE	1766367	37	>24	S	OUTRO	3	NB	4	<10	1	C	2	1	≤16	13	≤3	3	2	NÃO	3	4	>2	2	1	1	1	1	SIM	S	AB1	0	0	2012-06-03	2013-02-26	C	S_HIPERT	1	3	<6	9	1T	S	HAS	N	N	S_HIPERT	0
1542	HUPE	TRUE	1795818	33	>24	N	RJ	1	B	5	≥10	1	C	2	1					2	SIM	2	2	≤2	1	1	0	0	0	NÃO	N	0	0	0	2013-05-02									N	N
315	MESQUITA	FALSE	6527	29	>24	S	RJ	2	NB	4	<10	1	C	2	1	>16	18	≤3	2	3	NÃO	3	5	>2	4	4	0	0	0	NÃO	N	0	0	0	2012-03-15	2012-12-20	V		1	5	<6	17	>1T	N	N	N	N	NÃO	0
1543	HUPE	TRUE	1795223	20	≤24	S	RJ	2	NB	6	≥10	2	O	2	1					2	SIM	2	1	≤2	0	0	0	0	0	NÃO	N	0	0	0	2013-08-05	2014-04-05	V		1	7	≥6	6	1T	S	PTI	DMG	N	NÃO	0
316	MESQUITA	FALSE	4551	21	≤24	S	RJ	3	NB	2	<10	1	C	1	0	≤16	14	≤3	2	2	NÃO	3	3	>2	1	1	0	1	1	SIM	S	1	AB1	0		2012-12-20	V		1	7	≥6	17	>1T	N	N	N	N	NÃO	0
1135	HUPE	FALSE	1776490	24	≤24	S	RJ	2	NB	6	≥10	2	O	2	1	≤16	14	>3	6	2	NÃO	3	1	≤2	0	0	0	0	0	NÃO	N	0	0	0		2013-02-26	V		1	3	<6	13	>1T	N	N	DMG	N	NÃO	0
1544	HUPE	TRUE	1795949	28	>24	S	RJ	1	B	6	≥10	1	C	2	1					2	SIM	2	2	≤2	1	0	1	0	0	NÃO	N	0	0	0	2013-06-20	2014-04-01	C	OLIGOIDR	1	5	<6	8	1T	S	TVP ANT	N	N	NÃO	0
317	MESQUITA	FALSE	3820	20	≤24	S	RJ	3	NB	6	≥10	1	C	2	1	>16	17	≤3	1	2	NÃO	3	1	≤2	0	0	0	0	0	NÃO	N	0	0	0	2012-03-14	2012-12-20	V		1	10	≥6	8	1T	N	N	N	N	NÃO	0
1136	HUPE	FALSE	1193147	28	>24	S	RJ	2	NB	6	≥10	1	C	3	1	>16	17	>3	4	1	NÃO	3	1	≤2	0	0	0	0	0	NÃO	N	0	0	0	2012-06-21	2013-02-27	C	PELVICO	1	3	<6	8	1T	S	HAS	N	S	M I U	1
318	MESQUITA	FALSE	1990	25	>24	S	RJ	2	NB	6	≥10	1	C	1	0	≤16	14	≤3	1	2	NÃO	3	3	>2	2	2	0	0	0	NÃO	N	0	0	0	2012-04-05	2012-12-21	V		1	5	<6	22	>1T	N	N	N	N	NÃO	0
1545	HUPE	TRUE	1796433	18	≤24	S	RJ	2	NB	6	≥10	1	C	1	0					2	SIM	2	1	≤2	0	0	0	0	0	NÃO	N	0	0	0	2013-09-26	2014-01-27	V							N	N	N	S	M I U	0
1137	HUPE	FALSE	1776466	39	>24	S	RJ	3	NB	7	≥10	1	C	5	1	≤16	16			3	NÃO	3	2	≤2	1	0	1	0	0	NÃO	N	0	0	0	2012-10-01	2013-06-29	C	PELVICO	1	10	≥6	4	1T	S	HAS	PE/PRETERMO	S	S_HIPERT/ PRETERMO	0
1546	HUPE	TRUE	1796438	29	>24	S	OUTRO	1	B	6	≥10	2	O	1	0					2	SIM	2	1	≤2	0	0	0	0	0	NÃO	N	0	0	0	2013-09-21	2014-06-20	V		1	13	≥6	1	1T	S	DMG/HIPO	N	N	NÃO	0
319	MESQUITA	FALSE	6487	27	>24	S	RJ	1	B	2	<10	2	O	1	0	≤16	16	>3	6	3	NÃO	3	5	>2	2	2	0	1	2	SIM	S	4	AB1	PE/CIR	2012-03-25	2012-12-20	V		1	6	≥6	9	1T	N	N	N	N	NÃO	0
1138	HUPE	FALSE	1767801	42	>24	S	RJ	2	NB	7	≥10	1	C	6	1	>16	26	≤3	3	3	NÃO	3	3	>2	0	0	0	1	2	SIM	S	2	AB1	AB1	2012-06-13	2013-03-20	C	MIOMEC PREVIA	1	15	≥6	13	>1T	S	MIOMATOSE UTERINA/ HEP C	DMG	N	NÃO	0
320	MESQUITA	FALSE	5651	22	≤24	S	RJ	3	NB	6	≥10	2	O	3	1	>16	18	≤3	3	2	NÃO	3	1	≤2	0	0	0	0	0	NÃO	N	0	0	0		2012-12-22	V		1	7	≥6	6	1T	N	N	N	N	NÃO	0
1139	HUPE	FALSE	1776805	34	>24	S	RJ	1	B	6	≥10	1	C	5	1	>16	18	≤3	2	1	NÃO	3	2	≤2	1	0	1	0	0	NÃO	N	0	0	0	2012-06-17	2013-03-02	C	DCP	1	8	≥6	4	1T	N	N	PE/RPMO	S	S_HIPERT	0
1547	HUPE	TRUE	1796452	38	>24	S	RJ	3	NB	6	≥10	1	C	1	0					2	SIM	2	5	>2	4	4	0	0	0	NÃO	N	0	0	0	2013-07-19	2014-03-20	V		1	8	≥6	1	1T	S	CDI MAMA E GRAU 2	N	S	PRETERMO/ BPN	0
321	MESQUITA	FALSE	1054	22	≤24	S	RJ	3	NB	6	≥10	1	C	1	0	≤16	16	≤3	2	2	SIM	1	1	≤2	0	0	0	0	0	NÃO	N	0	0	0	2012-03-20	2012-12-22	C	PARADA PROGRES	1	8	≥6	8	1T	N	N	N	N	NÃO	0
1548	HUPE	TRUE	1796894	24	≤24	S	RJ	3	NB	7	≥10	2	O	2	1					1	SIM	1	1	≤2	0	0	0	0	0	NÃO	N				2013-06-12	2014-04-06			1			13	>1T	S	HAS	S_HIPERT/PE	S	PE	0
1140	HUPE	FALSE	1688258	31	>24	S	RJ	3	NB	6	≥10	3	O	1	0	≤16	15	≤3	2	2	NÃO	3	9	>2	8	1	0	0	0	NÃO	N	0	0	0	2012-05-26	2012-03-02	V		1	3	<6	9	1T	N	N	DEPRESSAO	N	NÃO	0
1141	HUPE	FALSE	1726634	34	>24	S	RJ	1	B	6	≥10	1	C	1	0	>16	20	≤3	1	2	NÃO	3	3	>2	2	1	0	0	0	NÃO	N	0	0	0		2013-03-04	C	SFA	1	3	<6	9	1T	N	N	RPMO	N	NÃO	0
1549	HUPE	TRUE	1770333	38	>24	S	RJ	1	B	3	<10	2	O	3	1					3	NÃO	3	5	>2	4	4	0	0	0	NÃO	N	0	0	0	2013-08-12	2014-04-16	C	CEFALICA	1	4	<6	3	1T	N	N	N	S	PRETERMO/ BPN	0
323	MESQUITA	FALSE	6628	27	>24	S	RJ	1	B	6	≥10	1	C	5	1	>16	17	≤3	1	3	NÃO	3	1	≤2	0	0	0	0	0	NÃO	N	0	0	0	2012-03-23	2012-02-22	V		1	10	≥6	6	1T	N	N	N	N	NÃO	0
1142	HUPE	FALSE	1767865	34	>24	S	RJ	3	NB	6	≥10	1	C	4	1	>16	19	>3	6	1	SIM	1	1	≤2	0	0	0	0	0	NÃO	N	0	0	0		2013-03-02	C	SFA	1	3	<6	7	1T	S	COLELITIASE	RPMO	N	NÃO	0
1550	HUPE	TRUE	1796896	21	≤24	S	RJ	3	NB	6	≥10	3	O	1	0	≤16	15			2	SIM	2	2	≤2	1	1	0	0	0	NÃO	N	0	0	0	2013-08-27	2014-05-09	C	GASTROSQUISE FETAL	1	14	≥6	8	1T	N	N	GASTROSQUISE	S	GASTROSQUISE	0
324	MESQUITA	FALSE	6638	19	≤24	S	RJ	3	NB	3	<10	2	O	2	1	≤16	14	>3	5	2	SIM	2	2	≤2	1	1	0	0	0	NÃO	N	0	0	0		2012-12-22	V		0	2	<6	26	>1T	N	N	N	N	NÃO	0
1551	HUPE	TRUE	1796898	20	≤24	S	RJ	3	NB	7	≥10	2	O	2	1					3	NÃO	3	1	≤2	0	0	0	0	0	NÃO	N	0	0	0	2013-07-15	2014-04-24	V		1	10	≥6			S	HIPOTIR SUBCLÍNICO	N	N	NÃO	0
1143	HUPE	FALSE	1162906	31	>24	S	RJ	3	NB	6	≥10	1	C	1	0	>16	17	≤3	3	3	NÃO	3	3	>2	1	1	0	1	1	SIM	S	1	AB1	0	2012-10-05	2013-06-26	V		1	2	<6	4	1T	S	SAAF/COLAGENOSE	RPMO	N	NÃO	0
325	MESQUITA	FALSE	6618	24	≤24	S	RJ	3	NB	3	<10	1	C	2	1	≤16	15	≤3	1	2	NÃO	3	3	>2	2	0	2	0	0	NÃO	N	0	0	0		2012-12-22	C	ITERAT	1	8	≥6	17	>1T	N	N	N	N	NÃO	0
1552	HUPE	TRUE	1796908	26	>24	S	RJ	2	NB	6	≥10	1	C	1	0					1	SIM	1	2	≤2	1	0	1	0	0	NÃO	N	0	0	0	2013-06-15	2014-03-12	C	RPMO + GEMELAR	1	7	≥6	1	1T	S	DVHC	N	S	RPMO PROLONGADA DE F1	0
1144	HUPE	FALSE	1767341	30	>24	S	RJ	1	B	6	≥10	1	C	3	1	≤16	15	>3	5	2	NÃO	3	4	>2	2	2	0	1	0	SIM	N	0	0	0		2013-03-01	V		0	2	<6	10	1T	S	TABAGISTA	N	N	NÃO	0
1553	HUPE	TRUE	1764082	33	>24	S	RJ	2	NB	6	≥10	1	C	3	1					2	SIM	2	4	>2	2	2	0	1	1	SIM	S	1	AB1	1	2013-10-19	2014-07-12	V		1	6	≥6	2	1T	S	EPIDERMÓLISE BOLHOSA SIMPLES	N	N	NÃO	0
326	MESQUITA	FALSE	4206	23	≤24	S	RJ	2	NB	6	≥10	2	O	1	0	>16	17	>3	8	2	NÃO	3	1	≤2	0	0	0	0	0	NÃO	N	0	0	0		2012-12-22	V		1	3	<6	12	1T	N	N	N	N	NÃO	0
1145	HUPE	FALSE	1206535	20	≤24	S	RJ	3	NB	6	≥10	2	O	1	0	≤16	13	≤3	3	3	NÃO	3	2	≤2	0	0	0	1	0	SIM	N	0	0	0	2012-06-07	2013-03-05	C	SFA	1	3	<6	7	1T	S	TALASSEMIA MINOR	N	S	BPN	0
327	MESQUITA	FALSE	1563	27	>24	S	OUTRO	3	NB	6	≥10	2	O	4	1	>16	22	≤3	2	3	NÃO	3	1	≤2	0	0	0	0	0	NÃO	N	0	0	0	2012-03-18	2012-12-27	C	INS PLAC	1	8	≥6	10	1T	N	N	N	N	NÃO	0
1146	HUPE	FALSE	1750158	37	>24	S	RJ	2	NB	6	≥10	1	C	2	1	≤16	15	≤3	2	3	NÃO	3	3	>2	2	0	2	0	0	NÃO	S	2	S_HIPERT	0	2012-07-25	2013-03-06	C	ITERAT	1	10	≥6	16	>1T	S	HAS/HEP C	TPP	S	PRETERMO	0
1554	HUPE	TRUE	1796909	28	>24	S	RJ	3	NB	6	≥10	2	O	0	0					2	SIM	2	3	>2	0	0	0	1	2	SIM	S	2	AB1	0	2013-09-27	2014-06-12	C	DMG + ONFALOCELE	1	12	≥6	8	1T	S	HAS/DMII	DMG	N	NÃO	0
328	MESQUITA	FALSE	4250	25	>24	S	RJ	3	NB	6	≥10	1	C	2	1	>16	21	≤3	1	3	NÃO	3	1	≤2	0	0	0	0	0	NÃO	N	0	0	0	2012-03-25	2012-12-22	V		1	5	<6	6	1T	N	N	N	N	NÃO	0
1147	HUPE	FALSE	1768111	26	>24	S	RJ	1	B	7	≥10	2	O	4	1	>16	22	≤3	2	1	SIM	1	1	≤2	0	0	0	0	0	NÃO	N	0	0	0	2012-08-10	2013-03-04	C	OBSTRUÇAO CANAL PARTO	1	7	≥6	29	>1T	S	NEUROFIBROM 1	N	S	ATONIA UTERINA	0
1555	HUPE	TRUE	1797224	31	>24	S	RJ	1	B	6	≥10	2	O	2	1					2	SIM	2	4	>2	2	1	1	1	1	SIM	S	1	AB1	1	2013-10-31	2014-07-21	C	PELVICO	1	10	≥6	1	1T	S	DVHC	N	S	DESCOLAMENTO PLACENTÁRIO COM 5 SEMANAS	0
329	MESQUITA	FALSE	2440	27	>24	S	RJ	3	NB	6	≥10	2	O	1	0	≤16	15	≤3	2	2	NÃO	3	4	>2	3	1	2	1	1	SIM	S	2	AB1	PRETERMO	2012-03-20	2012-12-22	V		1	11	≥6	10	1T	N	N	N	N	NÃO	0
1148	HUPE	FALSE	1307453	34	>24	S	RJ	3	NB	6	≥10	1	C	2	1	≤16	14			3	NÃO	3	1	≤2	0	0	0	0	0	NÃO	N	0	0	0	2012-05-09	2013-03-05	C	PANICO	1	3	<6	12	1T	S	SINDROME DO PANICO	CARDIOPATIA FETAL (EBSTEIN)	S	MNN	1
1556	HUPE	TRUE	1797238	36	>24	S	RJ	2	NB	6	≥10	2	O	2	1					1	SIM	1	3	>2	2	1	1	0	0	NÃO	N	0	0	0	2013-07-27	2014-04-24	C	PELVICO	1	10	≥6	3	1T	S	DMII / DMG	N	N	NÃO	0
1149	HUPE	FALSE	1777283	27	>24	S	RJ	1	B	6	≥10	1	C	2	1	≤16	14	>3	4	3	NÃO	3	2	≤2	1	1	0	0	0	NÃO	N	0	0	0	2013-01-18	NA			0	0	<6			N	N	ECTOPICA	S	ECTOPICA	0
330	MESQUITA	FALSE	6619	28	>24	S	RJ	3	NB	6	≥10	1	C	2	1	>16	17	≤3	3	2	NÃO	3	1	≤2	0	0	0	0	0	NÃO	N	0	0	0		2012-12-22	V		1	8	≥6	13	>1T	N	N	N	N	NÃO	0
1557	HUPE	TRUE	1659849	18	≤24	S	RJ	3	NB	4	<10	1	C	2	1					1	SIM	1	1	≤2	0	0	0	0	0	NÃO	N	0	0	0	2013-11-18	2014-08-27	C	FALHA IND	1	9	≥6	9	1T	S	HAS/DMII	N	S	S_HIPERT	0
1558	HUPE	TRUE	1797630	28	>24	S	OUTRO	3	NB	3	<10	2	O	1	0					3	NÃO	3	3	>2	2	0	2	0	0	NÃO	S	1	S_HIPERT	0	2013-09-20	2014-06-02	C	ITERAT	1	10	≥6	6	1T	S	HAS	PLAQUETOPENIA	S	S_HIPERT	0
331	MESQUITA	FALSE	6188	25	>24	S	RJ	3	NB	3	<10	1	C	2	1	≤16	16	>3	10	2	NÃO	3	3	>2	2	2	0	0	0	NÃO	N	0	0	0		2012-12-22	V		0	2	<6	22	>1T	N	N	N	N	NÃO	0
1150	HUPE	FALSE	1777195	38	>24	S	RJ	3	NB	3	<10	1	C	2	1	>16	17	>3	9	2	NÃO	3	1	≤2	0	0	0	0	0	NÃO	N	0	0	0	2012-05-25	2013-03-03	C	S_HIPERT	0	2	<6	9	1T	S	CARDIOPATIA	PE	S	S_HIPERT/CIR	0
1151	HUPE	FALSE	1638489	24	≤24	S	OUTRO	3	NB	4	<10	2	O	2	1	>16	17	≤3	3	3	SIM	2	2	≤2	1	1	0	0	0	NÃO	N	0	0	0	2012-05-02	2013-03-07	V		1	3	<6	13	>1T	N	N	RPMO	N	NÃO	0
332	MESQUITA	FALSE	6689	28	>24	S	RJ	2	NB	6	≥10	1	C	2	1	≤16	14	>3	30	2	NÃO	3	2	≤2	1	1	0	0	0	NÃO	N	0	0	0		2012-12-24	V		1	9	≥6	8	1T	S	HAS	N	S	S_HIPERT	0
1559	HUPE	TRUE	1797632	27	>24	S	RJ	3	NB	4	<10	2	O	1	0					3	NÃO	3	1	≤2	0	0	0	0	0	NÃO	N	0	0	0	2013-11-05	2014-06-28	V		1	6	≥6	5	1T	S	SIND DI GEORGE/IRC	PRETERMO	S	PRETERMO	0
333	MESQUITA	FALSE	6626	27	>24	S	RJ	3	NB	3	<10	1	C	1	0	>16	18	≤3	2	3	NÃO	3	2	≤2	1	1	0	0	0	NÃO	N	0	0	0		2012-12-22	C	DCP	1	6	≥6	13	>1T	N	N	PE	S	S_HIPERT	0
1152	HUPE	FALSE	1777197	36	>24	S	RJ	2	NB	4	<10	1	C	2	1	>16	17	≤3	3	2	NÃO	3	2	≤2	1	0	1	0	0	NÃO	N	0	0	0	2012-05-28	2013-03-09	C	RPMO	1	3	<6	9	1T	N	N	RPMO	N	NÃO	0
1560	HUPE	TRUE	1608323	20	≤24	S	RJ	3	NB	4	<10	2	O	2	1					2	SIM	2	1	≤2	0	0	0	0	0	NÃO	N	0	0	0	2013-09-25	2014-06-07	C	AP FACE	1	4	<6	12	1T	S	EPILEPSIA	N	N	NÃO	0
1561	HUPE	TRUE	1797349	38	>24	S	OUTRO	2	NB	7	≥10	1	C		1					2	SIM	2	3	>2	0	0	0	1	2	SIM	S	2	ABORTO PROVOCADO	0		2014-04-22	C	RPMO	1	4	<6	12	1T	S	HEP B	AMNIORREXE PREMATURA / GEMELARIDADE	N	NÃO	0
334	MESQUITA	FALSE	6699	15	≤24	S	RJ	3	NB	3	<10	1	C	1	0	≤16	13	≤3	3	3	NÃO	3	1	≤2	0	0	0	0	0	NÃO	N	0	0	0		2012-12-24	V		1	6	≥6	22	>1T	N	N	N	N	NÃO	0
1153	HUPE	FALSE	1777024	38	>24	S	RJ	3	NB	3	<10	1	C	2	1	>16	18	≤3	3	1	NÃO	3	1	≤2	0	0	0	0	0	NÃO	N	0	0	0		2013-04-28	C	SFA	0	1	<6	17	>1T	S	PTI	SFA	N	NÃO	0
1562	HUPE	TRUE	1796636	15	≤24	S	RJ	3	NB	3	<10	2	O	1	0					2	NÃO	3	1	≤2	0	0	0	0	0	NÃO	N	0	0	0	2013-12-30	2014-07-23	C	ESTENOSE AORTICA GRAVE	1	11	≥6	6	1T	S	ESTENOSE AORTICA CONGENITA	N	S	PRETERMO	0
1154	HUPE	FALSE	1777286	21	≤24	S	RJ	1	B	4	<10	1	C	2	1	≤16	15	≤3	2	2	NÃO	3	2	≤2	1	1	0	0	0	NÃO	N	0	0	0		2013-04-17	V		0	1	<6	7	1T	S	PTI	N	N	NÃO	0
335	MESQUITA	FALSE	1265	35	>24	S	RJ	1	B	6	≥10	1	C	2	1	≤16	16	>3	4	1	SIM	1	2	≤2	0	0	0	1	1	SIM	S	1	AB1	0		2012-12-23	V		1	2	<6	13	>1T	N	N	HANC	S	S_HIPERT	0
336	MESQUITA	FALSE	3852	18	≤24	S	RJ	1	B	5	≥10	1	C	1	0	≤16	15	≤3	2	3	NÃO	3	2	≤2	0	0	0	1	1	SIM	S	1	AB1	0	2012-03-13	2012-12-22	V		1	10	≥6			N	N	N	S	APGAR5<7	0
1155	HUPE	FALSE	1776469	31	>24	S	RJ	2	NB	6	≥10	1	C	2	1	≤16	16	>3	4	3	NÃO	3	3	>2	0	0	0	1	2	SIM	S	2	AB1	0	2012-06-15	2013-03-11	V		1	3	<6	9	1T	N	N	PE	S	S_HIPERT	0
1563	HUPE	TRUE	1798014	29	>24	S	RJ	3	NB	6	≥10	2	O	2	1					3	NÃO	3	3	>2	1	0	1	1	1	SIM	S	AB1	0	0	2013-11-01	2014-07-22	C	PELVICO	1	10	≥6	12	1T	S	HAS	N	S	S_HIPERT	0
337	MESQUITA	FALSE	6046	22	≤24	S	RJ	3	NB	6	≥10	2	O	3	1	>16	18	≤3	3	2	NÃO	3	2	≤2	0	0	0	1	1	SIM	S	1	AB1	0	2012-03-08	2012-12-22	V		1	4	<6	17	>1T	N	N	N	N	NÃO	0
1564	HUPE	TRUE	1741694	30	>24	S	RJ	1	B	6	≥10	1	C	2	1					3	NÃO	3	2	≤2	1	0	1	0	0	NÃO	S	1	DPP	0	2013-09-12	2014-06-28	C	SFA	1	16	≥6	5	1T	S	POLIARTRALGIA	N	N	NÃO	0
1156	HUPE	FALSE	1777289	19	≤24	S	RJ	2	NB	5	≥10	1	C	2	1	>16	17	≤3	2	1	NÃO	3	1	≤2	0	0	0	0	0	NÃO	N	0	0	0	2012-06-01	2013-03-12	V		1	3	<6	10	1T	N	N	N	N	NÃO	0
338	MESQUITA	FALSE	6762	17	≤24	S	RJ	3	NB	5	≥10	2	O	3	1	≤16	15	≤3	2	2	NÃO	3	1	≤2	0	0	0	0	0	NÃO	N	0	0	0		2012-12-26	V		1	5	<6	6	1T	S	SIFILIS	SIFILIS	S	BPN/SIFILIS CONG	0
1157	HUPE	FALSE	1765256	21	≤24	S	RJ	1	B	7	≥10	1	C	2	1	>16	18	≤3	1	1	NÃO	3	1	≤2	0	0	0	0	0	NÃO	N	0	0	0	2012-06-11	2013-03-12	C	RPMO	1	14	≥6	10	1T	S	SAAF/COLAGENOSE	RPMO	N	NÃO	0
1565	HUPE	TRUE	1706707	31	>24	S	RJ	2	NB	6	≥10	1	C	4	1					3	NÃO	3	1	≤2	0	0	0	0	0	NÃO	N	0	0	0	2013-12-10	2014-10-18	C	SFA	1	16	≥6	8	1T	N	N	N	N	NÃO	0
1566	HUPE	TRUE	1743714	42	>24	S	RJ	3	NB	6	≥10	2	O	3	1					3	NÃO	3	5	>2	3	3	0	0	0	NÃO	S	3	PRETERMO	MNN	2013-10-06	2014-07-10	C	ICC	1	6	≥6	16	>1T	S	CARDIOPATIA/HAS/ICC	N	S	S_HIPERT	0
1158	HUPE	FALSE	1055782	32	>24	S	RJ	3	NB	3	<10	1	C	1	0	>16	18			1	NÃO	3	3	>2	1	1	1	1	1	SIM	S	AB1	0	0	2012-06-16	2013-03-11	C	PELVICO	1	3	<6	2	1T	S	OSTEODISTROFIA	N	N	NÃO	0
339	MESQUITA	FALSE	5423	20	≤24	S	RJ	2	NB	2	<10	2	O	3	1	≤16	14	>3	5	2	NÃO	3	2	≤2	1	1	0	0	0	NÃO	N	0	0	0		2012-12-26	V		1	4	<6	22	>1T	N	N	N	N	NÃO	0
340	MESQUITA	FALSE	6566	22	≤24	S	RJ	3	NB	6	≥10	1	C	2	1	>16	19	≤3	1	2	NÃO	3	1	≤2	0	0	0	0	0	NÃO	N	0	0	0		2012-12-23	V		1	8	≥6	16	>1T	N	N	N	N	NÃO	0
1159	HUPE	FALSE	1668372	21	≤24	S	RJ	2	NB	3	<10	1	C	1	0	≤16	12			1	NÃO	3	3	>2	2	1	1	0	0	NÃO	N	0	0	0		2013-05-03	V		1	12	≥6	9	1T	S	CARDIOPATIA	N	N	NÃO	0
1567	HUPE	TRUE	1797621	32	>24	N	RJ	3	NB	6	≥10	1	C	2	1					2	SIM	2	4	>2	2			1	1	SIM	S													N	N
1568	HUPE	TRUE	1740880	28	>24	S	OUTRO	1	B	6	≥10	1	C	2	1					2	SIM	2	2	≤2	1	1	0	0	0	NÃO	S	1	MNN/PATAU	0	2014-01-05	2014-03-21			1	1	<6	7	1T	S	DM1/HIPOTIR	DMG	S	AB1	0
341	MESQUITA	FALSE	6691	20	≤24	S	RJ	1	B	6	≥10	1	C	4	1	≤16	15	>3	4	2	NÃO	3	2	≤2	1	1	0	0	0	NÃO	N	0	0	0	2012-03-18	2012-12-25	V		1	7	≥6	19	>1T	N	N	N	N	NÃO	0
1160	HUPE	FALSE	1777465	33	>24	S	RJ	1	B	5	≥10	1	C	1	0	>16	17	≤3	2	2	SIM	1	2	≤2	1	1	0	0	0	NÃO	N	0	0	0	?	2013-03-21	V		1	8	≥6	4	1T	N	N	TVP	N	NÃO	0
1161	HUPE	FALSE	1668375	26	>24	S	OUTRO	1	B	5	≥10	1	C	1	0	>16	18			1	NÃO	3	2	≤2	1	0	1	0	0	NÃO	S	1	PRETERMO	MNN		2013-03-20	V		1	2	<6	5	1T	S	DM1/NEFROPATIA/HAS/ HIV	OLIGOIDR	S	M I U	1
342	MESQUITA	FALSE	3549	25	>24	S	RJ	2	NB	6	≥10	2	O	1	0	≤16	15	>3	10	2	NÃO	3	1	≤2	0	0	0	0	0	NÃO	N	0	0	0	2012-03-15	2012-12-24	V		1	10	≥6	8	1T	S	SIFILIS	SIFILIS	N	NÃO	0
1569	HUPE	TRUE	1798466	26	>24	N	RJ	2	NB	7	≥10	1	C	2	1					3	NÃO	3	1	≤2	0	0	0	0	0	NÃO	N	0	0	0										N	N
343	MESQUITA	FALSE	6700	18	≤24	S	RJ	3	NB	5	≥10	1	C	2	1	≤16	16	≤3	1	3	NÃO	3	1	≤2	0	0	0	0	0	NÃO	N	0	0	0	2012-02-25	2012-12-24	C	DCP	1	5	<6	18	>1T	N	N	N	N	NÃO	0
1162	HUPE	FALSE	1777473	20	≤24	S	RJ	2	NB	5	≥10	1	C	1	0	≤16	16	≤3	3	3	NÃO	3	4	>2	1	1	0	1	2	SIM	S	AB1	AB1	0	2012-06-05	2013-03-13	V		0	2	<6	17	>1T	N	N	N	N	NÃO	0
1570	HUPE	TRUE	1703950	37	>24	S	RJ	2	NB	3	<10	2	O	2	1	≤16	14	>3	10	1	SIM	1	10	>2	8	8	0	1	1	SIM	S	1	AB1	0		2014-07-10	V		1	8	≥6	24	>1T	S	HIV	MORTE FETAL	S	M I U	1
1571	HUPE	TRUE	1719526	38	>24	S	OUTRO	2	NB	6	≥10			1	0					2	SIM	2	3	>2	0	0	0	1	2	SIM	S	2	AB1	0	2013-11-25	2014-09-10	C	FETAL	1	8	≥6	10	1T	N	N	N	N	NÃO	0
344	MESQUITA	FALSE	6312	23	≤24	S	RJ	3	NB	6	≥10	1	C	1	0	≤16	16	≤3	2	2	NÃO	3	2	≤2	1	0	1	0	0	NÃO	N	0	0	0	2012-03-15	2012-12-25	V		1	3	<6	16	>1T	N	N	HANC	S	S_HIPERT	0
1163	HUPE	FALSE	1555736	28	>24	S	RJ	1	B	6	≥10	1	C	2	1	≤16	16			2	SIM	1	1	≤2	0	0	0	0	0	NÃO	N	0	0	0	2012-06-20	2013-03-15	V		1			8	1T	S	HIV	N	N	NÃO	0
345	MESQUITA	FALSE	3816	19	≤24	N	OUTRO	3	NB	3	<10	1	C	1	0	>16	18	≤3	3	1	NÃO	3	1	≤2	0	0	0	0	0	NÃO	N	0	0	0					1	3	<6	16	>1T	N	N	N	N	NÃO	0
1572	HUPE	TRUE	1709468	31	>24	N	RJ	3	NB	6	≥10	2	O		1					3	NÃO	3	2	≤2	0	0	0	1	1	SIM	S													N	N
346	MESQUITA	FALSE	6759	21	≤24	N	RJ	1	B	6	≥10	2	O	1	0	≤16	14	≤3	3	2	SIM	2	1	≤2	0	0	0	0	0	NÃO	N	0	0	0					1	3	<6	7	1T	N	N	N	N	NÃO	0
1164	HUPE	FALSE	1777413	16	≤24	S	RJ	2	NB	3	<10	2	O		1	≤16	7	≤3	1	3	NÃO	3	2	≤2	0	0	0	1	1	SIM	S	AB1	0	0		2013-03-15	V		1	1	<6	22	>1T	N	N	RPMO	S	PRETERMO	0
1573	HUPE	TRUE	1664325	19	≤24	S	RJ	3	NB	6	≥10	2	O	1	0					2	SIM	2	1	≤2	0	0	0	0	0	NÃO	N	0	0	0	2013-12-25	2014-09-11	V		1	11	≥6	12	1T	S	EPILEPSIA	TROMBOSE CEREBRAL	N	NÃO	0
1574	HUPE	TRUE	1761687	28	>24	S	RJ	1	B	6	≥10	2	O	1	0					3	NÃO	3	4	>2	2	1	0	1	1	SIM	S	1	AB1	0	2013-12-05	2014-08-13	C	GEMELAR	1	9	≥6			S	RETOCOLITE ULCERATIVA	N	N	NÃO	0
347	MESQUITA	FALSE	5873	32	>24	N	RJ	2	NB	4	<10	1	C	4	1	≤16	15	≤3	3	2	NÃO	3	7	>2	2			1	4	SIM	S								1	2	<6	6	1T	N	N	N	N	NÃO	0
1386	HUPE	FALSE	1776452	35	>24	S	RJ	2	NB	3	<10	1	C	1	0	>16	19	>3	5	3	NÃO	3	3	>2	1	1	0	1	1	SIM	S	1	AB1	0		2013-03-19	V		1	1	<6	6	1T	S	HTLV	CIR	S	M I U	1
1165	HUPE	FALSE	1705284	41	>24	S	OUTRO	3	NB	6	≥10	1	C	1	0	>16	19	≤3	3	3	NÃO	3	3	>2	1	1	0	1	1	SIM	S	2	AB1	PRETERMO/MNN	2012-07-08	2013-04-01	V		1	5	<6	9	1T	S	ASMA	DMG	N	NÃO	0
348	MESQUITA	FALSE	6735	24	≤24	N	RJ	1	B	7	≥10	1	C	2	1	≤16	15	≤3	2	2	NÃO	3	1	≤2	0	0	0	0	0	NÃO	N	0	0	0					1	3	<6	6	1T	N	N	N	N	NÃO	0
1575	HUPE	TRUE	1799375	32	>24	S	RJ	3	NB	6	≥10	1	C	2	1					3	NÃO	3	3	>2	2	2	0	0	0	NÃO	N	0	0	0	2013-09-03	2014-05-30	C	DHEG	1	9	≥6			S	DHEG/DM	N	N	NÃO	0
349	MESQUITA	FALSE	6695	28	>24	N	RJ	3	NB	6	≥10	1	C	1	0	≤16	15	≤3	1	3	NÃO	3	2	≤2	1			0	0	NÃO	N	0	0	0					1	2	<6	12	1T	N	N	N	N	NÃO	0
1576	HUPE	TRUE	1182052	30	>24	S	RJ	4	NB	6	≥10	1	C	2	1					3	NÃO	3	2	≤2	1	1	0	0	0	NÃO	N	0	0	0	2014-01-23	2014-10-26	C	HAS	1	8	≥6			S	DVHC	N	N	NÃO	0
1166	HUPE	FALSE	1644404	33	>24	S	RJ	3	NB	4	<10	1	C	1	0	≤16	15	≤3	1	2	NÃO	3	5	>2	2	1	1	1	2	SIM	S	2	AB1	0		2013-04-26	C	HAS	0			26	>1T	S	HAS	PE/DMG	S	S_HIPERT/ PRETERMO	0
350	MESQUITA	FALSE	6723	26	>24	N	RJ	3	NB	6	≥10	1	C	1	0	>16	17	≤3	2	2	SIM	2	1	≤2	0	0	0	0	0	NÃO	N	0	0	0					1	3	<6	9	1T	N	N	N	N	NÃO	0
1167	HUPE	FALSE	1554854	29	>24	S	RJ	1	B	6	≥10	1	C	3	1	>16	17	≤3	1	1	NÃO	3	4	>2	2	1	0	1	1	SIM	S	AB1	0	0		2013-03-17	V		0	2	<6	8	1T	N	N	TVP	N	NÃO	0
1577	HUPE	TRUE	1799380	29	>24	S	RJ	3	NB	2	<10	1	C	0	0					3	NÃO	3	4	>2	2	2	0	1	1	SIM	S	1	AB1	0		2014-05-25	V		1	8	≥6	12	1T	S	DHEG/DM	N	N	NÃO	0
351	MESQUITA	FALSE	5028	20	≤24	N	RJ	3	NB	2	<10	1	C	1	0	≤16	14	≤3	2	2	NÃO	3	1	≤2	0	0	0	0	0	NÃO	N	0	0	0					1	2	<6	17	>1T	N	N	N	N	NÃO	0
1168	HUPE	FALSE	1661045	34	>24	S	RJ	2	NB	6	≥10	1	C	1	0	>16	21	≤3	1	2	NÃO	3	2	≤2	1	0	1	0	0	NÃO	N	0	0	0	2012-06-28	2013-03-19	C	HAS	1	3	<6	4	1T	S	HAS	N	N	S_HIPERT	0
1578	HUPE	TRUE	694457	29	>24	S	RJ	2	NB	5	≥10	2	O	2	1					2	SIM	2	3	>2	2	0	2	0	0	NÃO	N	0	0	0	2014-02-01	2014-11-17	C	ANEMIA FALCIFORME	1	14	≥6	10	1T	S	ANEMIA FALCIFORME	N	N	NÃO	0
1579	HUPE	TRUE	1557883	27	>24	S	RJ	3	NB	5	≥10	1	C	2	1					3	NÃO	3	3	>2	2	0	2	0	0	NÃO	S	1	PRETERMO	0	2013-10-15	2014-07-17	C	MONOPARESIA/ITERAT	1	8	≥6	12	1T	N	N	N	N	NÃO	0
352	MESQUITA	FALSE	39	36	>24	N	RJ	3	NB	7	≥10	1	C	3	1	>16	18	≤3	2	2	NÃO	3	2	≤2	1			0	0	NÃO	N	0	0	0					1	3	<6	10	1T	N	N	N	N	NÃO	0
1169	HUPE	FALSE	1777883	18	≤24	N	RJ	1	B	5	≥10	1	C	1	0	≤16	14	≤3	3	1	NÃO	3	3	>2	0	0	0	1	2	SIM	S	AB1	AB1	0	2012-09-05				1	2	<6	5	1T	N	N	PIELONEFRITE
353	MESQUITA	FALSE	1318	20	≤24	N	RJ	3	NB	5	≥10	2	O	1	0	>16	17	≤3	3	3	NÃO	3	1	≤2	0	0	0	0	0	NÃO	N	0	0	0					1	3	<6	13	>1T	N	N	N	N	NÃO	0
1580	HUPE	TRUE	1799563	20	≤24	S	RJ	1	B	5	≥10	2	O	1	0					2	SIM	2	1	≤2	0	0	0	0	0	NÃO	N	0	0	0	?	2014-07-06	V		1	10	≥6			S	HIV	N	N	NÃO	0
1170	HUPE	FALSE	1770187	30	>24	S	RJ	2	NB	6	≥10	1	C	3	1	≤16	15	>3	4	3	NÃO	3	1	≤2	0	0	0	0	0	NÃO	N	0	0	0	2012-08-05	2013-03-22	C	S_HIPERT/ HIV	1	3	<6	11	1T	S	HAS/ HIV	PE/PRETERMO	S	S_HIPERT/CIR/PRETERMO	0
354	MESQUITA	FALSE	4538	19	≤24	N	RJ	1	B	5	≥10	1	C	1	0	≤16	16	≤3	1	2	NÃO	3																	1	2	<6	8	1T	N	N
1171	HUPE	FALSE	1777801	43	>24	S	RJ	2	NB	7	≥10	1	C	4	1	>16	26	≤3	3	2	NÃO	3	3	>2	2			0	0	NÃO	N	0	0	0	2012-06-13	2013-03-20			1	3	<6	13	>1T	S	DIABETES	N	N	NÃO	0
1581	HUPE	TRUE	1778557	34	>24	S	RJ	2	NB	6	≥10	2	O	3	1	≤16	14			2	SIM	2	6	>2	4	4	0	1	1	SIM	S	2	AB1	PRETERMO		2014-10-08	V		1	8	≥6	10	1T	S	COLECISTECTOMIA COM 25S	N	N	NÃO	0
355	MESQUITA	FALSE	998	24	≤24	N	RJ			1	<10	2	O	2	1	≤16	16	≤3	2	1	NÃO	3	1	≤2	0	0	0	0	0	NÃO	N	0	0	0					1	3	<6	10	1T	N	N	N	N	NÃO	0
1582	HUPE	TRUE	1687942	16	≤24	N	RJ	1	B	5	≥10	3	O	0	0					2	SIM	2	1	≤2	0	0	0	0	0	NÃO	N	0	0	0										S	HIV	N
1172	HUPE	FALSE	1776443	32	>24	S	RJ	1	B	6	≥10	2	O	1	0	≤16	16	≤3	3	1	NÃO	3	2	≤2	0	0	0	1	1	SIM	S	1	AB1	0	2012-06-05	2013-03-20	C	S_HIPERT	1	3	<6	14	>1T	N	N	PE	S	S_HIPERT	0
1583	HUPE	TRUE	1799779	34	>24	N	RJ	2	NB	6	≥10	2	O	1	0					3	NÃO	3	2	≤2	0	0	0	1	1	SIM	S	1	AB1											N	N
356	MESQUITA	FALSE	3670	27	>24	N	RJ	1	B	6	≥10	1	C	2	1	≤16	15	≤3	1	2	NÃO	3	2	≤2	1			0	0	NÃO	N	0	0	0					1	3	<6	11	1T	N	N	N	N	NÃO	0
1173	HUPE	FALSE	1775576	31	>24	S	RJ	1	B	5	≥10	2	O	1	0	≤16	16	>3	5	3	NÃO	3	4	>2	1	1	0	1	2	SIM	S	2	AB1	0	2012-10-20	2013-07-11	V		1	1	<6	17	>1T	S	HEP B	N	N	NÃO	0
1174	HUPE	FALSE	1776849	32	>24	S	RJ	2	NB	4	<10	1	C	2	1	>16	18	≤3	2	3	NÃO	3	6	>2	1	1	0	1	4	SIM	S	5	NATI	AB1	2012-11-05	2013-07-15	C	DM2/DCP	1	12	≥6	9	1T	S	DM2	DMG/ITU	N	NÃO	0
357	MESQUITA	FALSE	3792	24	≤24	N	OUTRO			3	<10	1	C	2	1	>16	17	≤3	2	1	SIM	1	1	≤2	0	0	0	0	0	NÃO	N	0	0	0					1	3	<6	7	1T	N	N	N	N	NÃO	0
1584	HUPE	TRUE	1783601	41	>24	S	RJ	3	NB	6	≥10	1	C	0	0					2	SIM	2	1	≤2	1	0	1	0	0	NÃO	N	0	0	0	2014-01-19	2014-10-08	C	S_HIPERT	1	10	≥6	10	1T	S	PE	N	S	S_HIPERT	0
1175	HUPE	FALSE	1772308	21	≤24	S	RJ	3	NB	4	<10	2	O	1	0	≤16	14	≤3	3	3	NÃO	3	1	≤2	0	0	0	0	0	NÃO	N	0	0	0	2012-06-09	2013-03-23	V		1	5	<6	17	>1T	S	CARDIOPATIA	N	N	NÃO	0
358	MESQUITA	FALSE	6839	31	>24	N	RJ	3	NB	6	≥10	1	C	1	0	>16	18	>3	15	3	NÃO	3	3	>2	2			0	0	NÃO	N	0	0	0					1	3	<6	22	>1T	N	N	N	N	NÃO	0
1585	HUPE	TRUE	1799786	25	>24	S	RJ	3	NB	6	≥10	1	C	2	1					2	SIM	2	1	≤2	0	0	0	0	0	NÃO	N	0	0	0	2013-11-21	2014-08-25	C	TAQUISSISTOLIA	1	10	≥6	12	1T	S	HAS/HIPOTIR	N	S	S_HIPERT	0
359	MESQUITA	FALSE	6855	25	>24	N	RJ	1	B	5	≥10	1	C	1	0	≤16	16	>3	10	3	NÃO	3	1	≤2	0	0	0	0	0	NÃO	N	0	0	0					1	3	<6	9	1T	N	N	N	N	NÃO	0
1176	HUPE	FALSE	1778427	21	≤24	S	RJ	3	NB	4	<10	1	C	3	1	≤16	14	≤3	3	2	NÃO	3						1	4	SIM	S	4	AB1	0		2013-02-17			1	3	<6	9	1T	N	N	N	N	NÃO	0
1586	HUPE	TRUE	1799244	32	>24	S	RJ	2	NB	5	≥10	2	O	1	0					2	SIM	2	4	>2	1	1	0	1	2	SIM	S	3	AB1	M I U		2014-07-14	C	HIV	1	8	≥6	10	1T	S	HIV	N	N	NÃO	0
360	MESQUITA	FALSE	6832	37	>24	N	RJ	1	B	2	<10	1	C	1	0	≤16	16	≤3	2	3	NÃO	3	5	>2	2			1	2	SIM	S								1	2	<6	22	>1T	N	N	N	N	NÃO	0
1177	HUPE	FALSE	1777983	29	>24	S	RJ	1	B	5	≥10	1	C	1	0	≤16	15	≤3	2	2	NÃO	3	4	>2	2	0	1	1	1	SIM	S	AB1	0	0	2012-06-07	2013-03-22	C	ITERAT	1	3	<6	15	>1T	N	N	N	N	NÃO	0
1587	HUPE	TRUE	1208667	28	>24	S	RJ	1	B	7	≥10	1	C	4	1	≤16	15			3	NÃO	3	1	≤2	1	0	1	0	0	NÃO	N	0	0	0	2014-01-25	2014-08-27	C	S_HIPERT	1	9	≥6	7	1T	S	DM/HIPOTIREOIDISMO/PE	PE	S	S_HIPERT	0
361	MESQUITA	FALSE	6363	18	≤24	N	RJ	3	NB	6	≥10	1	C	1	0	≤16	16	≤3	1	2	NÃO	3	1	≤2	0	0	0	0	0	NÃO	N	0	0	0					1	3	<6	13	>1T	N	N	N	N	NÃO	0
1588	HUPE	TRUE	1289763	21	≤24	S	RJ	2	NB	6	≥10	1	C	0	0					2	SIM	2	1	≤2	0	0	0	0	0	NÃO	N	0	0	0	?	2014-05-20	C	CARDIOPATIA	1	6	≥6	6	1T	S	CARDIOPATIA	ITU	N	NÃO	0
1178	HUPE	FALSE	1773092	28	>24	S	RJ	1	B	4	<10	1	C	1	0	≤16	16	≤3	3	1	SIM	1	4	>2	2	1	1	1	1	SIM	S	1	AB1		2012-07-24	2013-03-23	C		1	7	≥6	4	1T	S	HIV	PRETERMO	S	PRETERMO	0
1179	HUPE	FALSE	1767296	27	>24	S	OUTRO	3	NB	6	≥10	1	C	1	0	≤16	16	>3	4	3	NÃO	3	2	≤2	0	0	0	1	1	SIM	S	1	AB1	0	2012-06-22	2013-03-22	C		1	12	≥6	8	1T	S	HAS	N	S	CIR	0
1589	HUPE	TRUE	997935	40	>24	S	OUTRO	1	B	6	≥10	1	C	2	1					2	SIM	2	4	>2	2	2	0	1	1	SIM	S	1	AB1	0	2013-09-09	2014-06-09	V		1	7	≥6	13	>1T	S	HAS	DMG	S	S_HIPERT	0
362	MESQUITA	FALSE	6828	19	≤24	N	RJ	3	NB	2	<10	2	O	1	0	≤16	16	≤3	3	2	NÃO	3	1	≤2	0	0	0	0	0	NÃO	N	0	0	0					1	2	<6	13	>1T	N	N	N	N	NÃO	0
1590	HUPE	TRUE	1801561	24	≤24	S	RJ	1	B	5	≥10	1	C	0	0					2	SIM	2	4	>2	3	3	0	0	0	NÃO	N	0	0	0	2013-11-23	2014-08-08	C	CISTO OVARIANO VOLUMOSO	1	8	≥6	13	>1T	S	CISTO ANEXIAL	ITU	N	NÃO	0
363	MESQUITA	FALSE	3225	17	≤24	N	RJ	2	NB	5	≥10	2	O	2	1	≤16	14	≤3	2	3	NÃO	3	1	≤2	0	0	0	0	0	NÃO	N	0	0	0					1	3	<6	22	>1T	N	N	N	N	NÃO	0
1180	HUPE	FALSE	1774368	26	>24	S	RJ	2	NB	6	≥10	1	C	1	0	≤16	15			2	NÃO	3	2	≤2	1	0	1	0	0	NÃO	N	0	0	0		2013-06-28	C	GEMELARIDADE, CESÁRIA PRÉVIA	1	12	≥6	9	1T	S	DMII/HAS/TABAGISMO/OBES	N	S	S_HIPERT	0
364	MESQUITA	FALSE	6240	17	≤24	N	RJ	3	NB	3	<10	1	C	2	1	≤16	15	≤3	3	3	NÃO	3	1	≤2	0	0	0	0	0	NÃO	N	0	0	0					1	1	<6	26	>1T	N	N	N	N	NÃO	0
1181	HUPE	FALSE	1766046	18	≤24	S	RJ	2	NB	3	<10	1	C	1	0	≤16	15	≤3	3	3	NÃO	3	1	≤2	0	0	0	0	0	NÃO	N	0	0	0		2013-03-27	V		1	14	≥6	7	1T	S	ARRITMIA CARDIACA	SFA	N	NÃO	0
1591	HUPE	TRUE	1800228	26	>24	S	RJ	1	B	6	≥10	2	O	1	0					1	SIM	1	4	>2	0	0	0	1	3	SIM	S	3	AB1	AB1	2013-11-26	2014-08-21	F		1	10	≥6	7	1T	S	DIABETES/HAS	DMG/S_HIPERT	S	S_HIPERT	0
1592	HUPE	TRUE	1800254	48	>24	S	OUTRO	3	NB	2	<10	2	O	2	1					3	NÃO	3	5	>2	3	3	0	1	1	SIM	S	2	AB1	PRETERMO	?	2014-05-18	V		1	3	<6	16	>1T	S	HAS	RPMO	S	S_HIPERT/PRETERMO	0
365	MESQUITA	FALSE	3907	35	>24	N	OUTRO	3	NB	4	<10	1	C	1	0	≤16	15	≤3	2	2	NÃO	3	6	>2	3			1	2	SIM	S								1	2	<6	17	>1T	N	N	N	N	NÃO	0
1182	HUPE	FALSE	1778108	27	>24	S	RJ	3	NB	4	<10	1	C	1	0	≤16	14	≤3	3	2	NÃO	3	4	>2	3	2	1	0	0	NÃO	N	0	0	0		2013-03-26	V		0	1	<6	4	1T	N	N	N	N	NÃO	0
1593	HUPE	TRUE	1663970	31	>24	S	OUTRO	1	B	5	≥10	2	O	0	0	>16	17			2	SIM	2	5	>2	4	4	0	0	0	NÃO	N	0	0	0	2014-01-21			FETAL				12	1T	S	DVHC/NIC III/ HPV	N	S	AB1	1
366	MESQUITA	FALSE	7179	22	≤24	N	RJ	2	NB	5	≥10	1	C	1	0	≤16	15	≤3	3	3	NÃO	3	2	≤2	1			0	0	NÃO	N	0	0	0					1	3	<6	7	1T	N	N	N	N	NÃO	0
1183	HUPE	FALSE	1777465	28	>24	S	RJ	2	NB	7	≥10	1	C	2	1	≤16	15	≤3	2	1	NÃO	3	2	≤2	0	0	0	1	1	SIM	S	AB1	0	0	2012-06-26	2013-03-25	V		1	3	<6	9	1T	N	N	N	N	NÃO	0
1594	HUPE	TRUE	1651042	28	>24	S	OUTRO	1	B	6	≥10	2	O	0	0					2	SIM	2	1	≤2	0	0	0	0	0	NÃO	N	0	0	0	2014-01-25	2014-10-29	V		1	10	≥6	12	1T	N	N	N	N	NÃO	0
367	MESQUITA	FALSE	7138	20	≤24	N	RJ	1	B	6	≥10	1	C	2	1	≤16	14	≤3	2	1	NÃO	3	1	≤2	0	0	0	0	0	NÃO	N	0	0	0					1	3	<6	8	1T	N	N	N	N	NÃO	0
1184	HUPE	FALSE	1771275	29	>24	S	RJ	3	NB	6	≥10	1	C	3	1	≤16	14	>3	5	1	NÃO	3	2	≤2	1	1	0	0	0	NÃO	N	0	0	0		2013-04-02	V		1	6	≥6	9	1T	S	HAS/OBES	N	N	S_HIPERT	0
368	MESQUITA	FALSE	7165	27	>24	S	RJ	1	B	7	≥10	1	C	1	0	>16	24	≤3	1	3	NÃO	3	1	≤2	0	0	0	0	0	NÃO	N	0	0	0	2012-04-11	2013-01-03	V		1	8	≥6	5	1T	N	N	N	N	NÃO	0
1185	HUPE	FALSE	1778098	30	>24	S	RJ	3	NB	6	≥10	1	C	2	1	≤16	15	>3	5	1	NÃO	3	7	>2	4	4	0	1	2	SIM	S	1	AB1	0	2012-10-16	2013-07-07	V		1	2	<6	4	1T	S	HAS / DVHC / PRECARDIALGIA	N	N	S_HIPERT	0
1595	HUPE	TRUE	1009627	20	≤24	S	RJ	3	NB	5	≥10	2	O	2	1					2	SIM	2	1	≤2	0	0	0	0	0	NÃO	N	0	0	0	2014-02-05	2014-11-26	C	MATERNA	1			6	1T	S	DISTÚRBIO DE COMPORTAMENTO	RPMO/SFA	N	NÃO	0
1186	HUPE	FALSE	1768923	38	>24	S	RJ	3	NB	6	≥10	3	O	2	1	≤16	16	≤3	3	2	NÃO	3	4	>2	1	0	1	1	2	SIM	S	2	AB1	0	2012-07-05	2013-03-29	C	S_HIPERT	1	3	<6	5	1T	S	HAS	PE	S	S_HIPERT/CIR	0
369	MESQUITA	FALSE	7145	31	>24	S	RJ	3	NB	4	<10	1	C	1	0	≤16	15	≤3	3	3	NÃO	3	1	≤2	0	0	0	0	0	NÃO	N	0	0	0	2012-03-20	2013-01-03	V		1	4	<6	17	>1T	N	N	N	N	NÃO	0
1596	HUPE	TRUE	1800663	16	≤24	N	RJ	1	B	4	<10	2	O	0	0					2	SIM	2	1	≤2	0	0	0	0	0	NÃO	N	0	0	0										N	N
1187	HUPE	FALSE	1777769	33	>24	S	OUTRO	3	NB	1	<10	1	C	2	1	≤16	15			3	NÃO	3	8	>2	2	1	1	1	5	SIM	S	6	AB1	BPN	2012-08-18	2013-06-06	C	SEROTIN	1	3	<6	4	1T	S	EPILEPSIA	N	N	NÃO	0
1597	HUPE	TRUE	1762451	15	≤24	S	OUTRO	3	NB	5	≥10	2	O	1	0					2	SIM	2	1	≤2	0	0	0	0	0	NÃO	N	0	0	0	2014-01-26	2014-11-01	V		1	13	≥6	11	1T	S	ASMA	RPMO	N	NÃO	0
370	MESQUITA	FALSE	6972	20	≤24	S	RJ	2	NB	3	<10	1	C	1	0	≤16	16	≤3	1	2	NÃO	3	1	≤2	0	0	0	0	0	NÃO	N	0	0	0	2012-04-05	2013-01-03	C	DCP	1	6	≥6			N	N	HANC	S	S_HIPERT	0
1598	HUPE	TRUE	1714242	37	>24	S	RJ	1	B	3	<10	1	C	1	0					3	NÃO	3	1	≤2	0	0	0	0	0	NÃO	N	0	0	0	2014-02-26	2014-11-25	C	DMG	1	14	≥6	12	1T	S	DIABETES	DMG	N	NÃO	0
371	MESQUITA	FALSE	6510	25	>24	S	RJ	3	NB	6	≥10	1	C	1	0	>16	25	≤3	1	2	SIM	2	1	≤2	0	0	0	0	0	NÃO	N	0	0	0		2013-01-03	V		1	7	≥6	11	1T	N	N	PE	S	S_HIPERT	0
1188	HUPE	FALSE	1577074	41	>24	N	RJ	3	NB	6	≥10	1	C	4	1	≤16	16	>3	5	3	NÃO	3	10	>2	0	0	0	1	9	SIM	S	9	AB1	0	2012-12-31	NA			1	1	<6	6	1T	S	HAS/DMII/IIC	AB S	S	AB1	0
372	MESQUITA	FALSE	6756	19	≤24	S	RJ	2	NB	4	<10	1	C	1	0	≤16	16	≤3	3	1	NÃO	3	1	≤2	0	0	0	0	0	NÃO	N	0	0	0	2012-04-02	2013-01-03	V		1	8	≥6	6	1T	N	N	N	N	NÃO	0
1189	HUPE	FALSE	1772317	20	≤24	S	RJ	1	B	6	≥10	1	C	1	0	>16	17	≤3	1	2	NÃO	3	1	≤2	0	0	0	0	0	NÃO	N	0	0	0	2012-06-27	2013-03-29	C		1	3	<6	4	1T	S	CARDIOPATIA	N	N	NÃO	0
1599	HUPE	TRUE	1801124	14	≤24	S	RJ	3	NB	3	<10	2	O	1	0					2	SIM	2	1	≤2	0	0	0	0	0	NÃO	N	0	0	0		2014-08-11	C	S_HIPERT	1	8	≥6	10	1T	S	PE	N	N	NÃO	0
373	MESQUITA	FALSE	6963	22	≤24	S	RJ	2	NB	6	≥10	1	C	1	0	≤16	13	>3	4	3	NÃO	3	1	≤2	0	0	0	0	0	NÃO	N	0	0	0		2013-01-02	V		1	6	≥6	13	>1T	N	N	N	N	NÃO	0
1600	HUPE	TRUE	1801127	27	>24	S	RJ	1	B	5	≥10	2	O	0	0					2	SIM	2	4	>2	2	0	2	1	1	SIM	S	1	AB1	0	?	2014-06-05	C	PE/ITERAT	1	6	≥6	19	>1T	S	HAS	PE	S	S_HIPERT	0
1190	HUPE	FALSE	1777465	31	>24	S	RJ	2	NB	6	≥10	2	O	1	0	≤16	12			3	NÃO	3	4	>2	3			0	0	NÃO	N	0	0	0		2013-05-17	V		1	1	<6	4	1T	N	N	N	N	NÃO	0
374	MESQUITA	FALSE	5238	25	>24	S	RJ	2	NB	6	≥10	1	C	1	0	>16	23	≤3	1	1	SIM	1	1	≤2	0	0	0	0	0	NÃO	N	0	0	0	2012-03-23	2013-01-03	V		1	12	≥6	8	1T	N	N	N	N	NÃO	0
1601	HUPE	TRUE	1031858	27	>24	S	RJ	3	NB	4	<10	1	C	0	0					1	SIM	1	4	>2	1			1	2	SIM	S	2	AB1	AB1	2013-09-10	2014-05-21	C	FETAL	1	8	≥6			N	N	CIUR	N	NÃO	0
1191	HUPE	FALSE	1773385	31	>24	S	RJ	1	B	7	≥10	1	C	2	1	>16	18	≤3	1	3	NÃO	3	1	≤2	0	0	0	0	0	NÃO	N	0	0	0	2012-07-02	2013-04-14	V		1	3	<6	11	1T	S	HAS	N	S	S_HIPERT	0
1192	HUPE	FALSE	1776427	25	>24	S	OUTRO	2	NB	5	≥10	1	C	3	1	>16	17	≤3	3	2	NÃO	3	3	>2	0	0	0	1	2	SIM	S				2012-12-18	2013-08-28	C		1	1	<6	10	1T	S	DIABETES	N	S	S_HIPERT	0
375	MESQUITA	FALSE	5252	23	≤24	S	RJ	3	NB	6	≥10	1	C	2	1	≤16	14	>3	5	2	SIM	1	1	≤2	0	0	0	0	0	NÃO	N	0	0	0	2012-04-05	2013-01-04	V		1	9	≥6	12	1T	N	N	N	N	NÃO	0
1602	HUPE	TRUE	1798908	28	>24	S	RJ	1	B	6	≥10	1	C	3	1					3	NÃO	3	2	≤2	1	0	1	0	0	NÃO	N	0	0	0	2013-09-10	2014-06-19	C	TAQUISSISTOLIA/ITERAT/MACROSSOMIA	1	6	≥6	7	1T	S	ASMA/PSORÍASE	N	N	NÃO	0
376	MESQUITA	FALSE	4927	21	≤24	S	RJ	3	NB	6	≥10	1	C	1	0	≤16	16	≤3	3	1	NÃO	3	1	≤2	0	0	0	0	0	NÃO	N	0	0	0		2013-01-03	C	S_HIPERT	1			12	1T	N	N	PE	S	S_HIPERT	0
1603	HUPE	TRUE	1801460	23	≤24	S	RJ	2	NB	7	≥10	1	C	1	0					2	SIM	2	1	≤2	0	0	0	0	0	NÃO	N	0	0	0	?	2014-09-01	V		1	8	≥6	13	>1T	S	HEP B	N	N	NÃO	0
1193	HUPE	FALSE	1599354	30	>24	S	RJ	1	B	2	<10	1	C	1	0	≤16	14	>3	8	3	NÃO	3	7	>2	6			0	0	NÃO	S	1	BPN	0	2012-07-24		C	HIV	1	2	<6	13	>1T	S	HIV	HIV	S	PRETERMO	0
377	MESQUITA	FALSE	2817	21	≤24	S	RJ	2	NB	2	<10	1	C	1	0	≤16	10	≤3	1	3	NÃO	3	1	≤2	0	0	0	0	0	NÃO	N	0	0	0		2013-01-03	C	DCP	1	6	≥6	9	1T	N	N	N	N	NÃO	0
1604	HUPE	TRUE	1801452	27	>24	S	RJ	3	NB	6	≥10	3	O	3	1					3	NÃO	3	3	>2	2	1	1	0	0	NÃO	N	0	0	0	2013-11-28	2014-08-12	C	S_HIPERT/DMG	1	11	≥6	11	1T	S	DIABETES/HAS	DMG	S	S_HIPERT	0
1194	HUPE	FALSE	1768923	33	>24	S	RJ	3	NB	5	≥10	2	O	1	0	≤16	12			1	SIM	2	6	>2	5	1	1	0	0	NÃO	N	0	0	0		2013-05-07	V		1	2	<6	11	1T	N	N	RPPMO	S	PRETERMO	0
378	MESQUITA	FALSE	4756	25	>24	S	RJ	2	NB	2	<10	2	O	1	0	≤16	14	≤3	3	2	NÃO	3	4	>2	3	3	0	0	0	NÃO	N	0	0	0	2012-03-20	2013-01-06	C	FALHA IND	1	4	<6	13	>1T	N	N	N	N	NÃO	0
1195	HUPE	FALSE	1778102	19	≤24	S	RJ	2	NB	5	≥10	1	C	1	0	≤16	16	≤3	1	3	NÃO	3	2	≤2	1	1	0	0	0	NÃO	N	0	0	0	?	2013-04-10	C	ANEMIA APLASTICA	1	2	<6	22	>1T	S	PANCITOPENIA GRAVE + ANEMIA APLASTICA	N	S	PRETERMO	0
1605	HUPE	TRUE	1695844	16	≤24	S	RJ	2	NB	3	<10	2	O	2	1					2	SIM	2	1	≤2	0	0	0	0	0	NÃO	N	0	0	0	2013-10-31	2014-07-28	C	HIV	1	7	≥6	16	>1T	S	HIV	N	N	NÃO	0
379	MESQUITA	FALSE	1935	31	>24	S	RJ	2	NB	6	≥10	2	O	1	0	≤16	13	>3	10	2	NÃO	3	4	>2	3	3	0	0	0	NÃO	S	1	MACROS	0	2012-04-08	2013-01-04	V		1	6	≥6	12	1T	N	N	N	N	NÃO	0
1196	HUPE	FALSE	1770320	30	>24	S	RJ	3	NB	6	≥10	1	C	2	1	>16	18	>3	6	1	SIM	2	3	>2	1	0	1	1	1	SIM	S	1	AB1	0	2012-07-25	2013-04-14	C	RPMO	1	3	<6	20	>1T	S	HAS/OBES	PE	S	S_HIPERT	0
1606	HUPE	TRUE		38	>24	N	RJ	3	NB	4	<10	2	O	2	1					3	NÃO	3	3	>2	1			1	1	SIM	S													S	HIV	N
380	MESQUITA	FALSE	7198	25	>24	S	RJ	2	NB	7	≥10	1	C	4	1	>16	19	>3	10	1	NÃO	3	3	>2	1	0	1	1	1	SIM	S	2	AB1	PRETERMO	2012-04-01	2013-01-04	V		1	5	<6	17	>1T	N	N	N	N	NÃO	0
1197	HUPE	FALSE	1768354	36	>24	S	RJ	1	B	5	≥10	1	C	6	1	≤16	16	≤3	1	3	NÃO	3	3	>2	2	2	0	0	0	NÃO	N	0	0	0	2012-07-22	2013-04-06	C	DMG/DVHC/SFA	1	12	≥6	6	1T	S	HAS	DMG/ SIFILIS	S	PRETERMO	0
1607	HUPE	TRUE	1698186	21	≤24	S	RJ	2	NB	4	<10	2	O	1	0					2	SIM	2	1	≤2	0	0	0	0	0	NÃO	N	0	0	0	2013-12-15	2014-10-18	F		1	8	≥6	9	1T	S	HAS/PLAQUETOPENIA	SFA	S	S_HIPERT	0
1198	HUPE	FALSE	1778397	30	>24	S	OUTRO	3	NB	3	<10	1	C	1	0	≤16	14	>3	4	1	NÃO	3	4	>2	3	3	0	0	0	NÃO	N	0	0	0	2012-12-28	2013-07-19	C		1	1	<6	17	>1T	S	HAS	N	S	S_HIPERT/ PRETERMO	0
381	MESQUITA	FALSE	2723	24	≤24	S	RJ	2	NB	2	<10	2	O	1	0	≤16	15	>3	4	2	SIM	1	1	≤2	0	0	0	0	0	NÃO	N	0	0	0	2012-03-10	2013-01-04	C	PARADA PROGRES	1	9	≥6	9	1T	N	N	N	N	NÃO	0
1609	HUPE	TRUE	1803028	29	>24	S	RJ	1	B	6	≥10	2	O	2	1	≤16	14			3	NÃO	3	4	>2	3	3	0	0	0	NÃO	S	1	CA MAMA		2014-01-03				0			24	>1T	S	ITU	AB1	S	AB1	0
382	MESQUITA	FALSE	5977	26	>24	S	RJ	3	NB	5	≥10	1	C	1	0	>16	18	≤3	2	2	NÃO	3	2	≤2	1	0	1	0	0	NÃO	N	0	0	0		2013-01-04	V		0	0	<6	17	>1T	N	N	N	N	NÃO	0
1199	HUPE	FALSE	1610951	41	>24	S	RJ	3	NB	7	≥10	1	C	5	1	>16	26	≤3	1	2	NÃO	3	3	>2	2	2	0	0	0	NÃO	S	1	M I U	0		2013-07-26	V		1	2	<6	10	1T	S	SAAF/COLAGENOSE / PTI	DMG / RPMO / HERPES ZOSTER	N	NÃO	0
1610	HUPE	TRUE	1802649	34	>24	S	RJ	1	B	6	≥10	2	O	4	1					3	NÃO	3	3	>2	1	0	1	1	1	SIM	S	1	AB1	0	2013-09-09	2014-06-08	C	RPMO/CESARIANA PREVIA	1	11	≥6	13	>1T	S	DIABETES	DMG/RPMO	N	NÃO	0
1200	HUPE	FALSE	1665699	34	>24	S	OUTRO	3	NB	3	<10	1	C	1	0	>16	17	≤3	2	3	NÃO	3	2	≤2	1	0	1	0	0	NÃO	N	0	0	0		2013-04-16	V		1	3	<6	9	1T	S	HAS	DMG	S	S_HIPERT	0
383	MESQUITA	FALSE	7232	19	≤24	N	RJ	2	NB	5	≥10	1	C	1	0	≤16	15	>3	10	3	NÃO	3	1	≤2	0	0	0	0	0	NÃO	N	0	0	0					0	0	<6			N	N	N	S	AB1	0
1611	HUPE	TRUE	1802379	22	≤24	N	RJ	2	NB	5	≥10	2	O	1	0	≤16	14			3	NÃO	3	5	>2	2	1	1	1	2	SIM	S	1	AB1	0	2013-10-10				1	6	≥6	12	1T	S	ANEMIA FALCIFORME	N
1612	HUPE	TRUE	667267	31	>24	N	RJ	1	B	7	≥10	1	C	6	1					2	SIM	2	2	≤2	0	0	0	1	1	SIM	S													N	N
384	MESQUITA	FALSE	7201	29	>24	S	RJ	3	NB	5	≥10	1	C	1	0	≤16	16	>3	5	2	NÃO	3	4	>2	3	2	1	0	0	NÃO	N	0	0	0	2012-08-23	2013-01-04	V		1	1	<6	8	1T	N	N	N	S	M I U	0
1201	HUPE	FALSE	1775218	39	>24	S	RJ	1	B	6	≥10	1	C	3	1	>16	23	>3	5	1	NÃO	3	1	≤2	0	0	0	0	0	NÃO	N	0	0	0	2012-10-24	2013-04-05			1	1	<6	16	>1T	S	HAS	PE GRAVE/HELLP	S	MNN	1
1613	HUPE	TRUE	1802931	19	≤24	S	RJ	3	NB	6	≥10	1	C	2	1					3	SIM	1	1	≤2	0	0	0	0	0	NÃO	N	0	0	0	2014-04-07	2014-12-31	V		1	12	≥6			S	HIV/SÍFILIS	N	N	NÃO	0
1202	HUPE	FALSE	1237787	27	>24	S	RJ	2	NB	4	<10	1	C	1	0	≤16	14			1	NÃO	3	2	≤2	1	1	0	0	0	NÃO	N	0	0	0		2013-04-10	V		1	3	<6	17	>1T	S	HAS	N	S	S_HIPERT	0
385	MESQUITA	FALSE	2645	21	≤24	N	RJ	2	NB	4	<10	2	O	2	1	≤16	16	≤3	3	2	NÃO	3	1	≤2	0	0	0	0	0	NÃO	N	0	0	0	2012-10-10				0	0	<6			S	HIV	N	S	AB1	0
386	MESQUITA	FALSE	1169	17	≤24	S	RJ	3	NB	6	≥10	1	C	1	0	≤16	14	≤3	2	3	NÃO	3	1	≤2	0	0	0	0	0	NÃO	N	0	0	0		2013-01-04	V		1	9	≥6	6	1T	N	N	HEMORR POS PARTO	N	NÃO	0
1614	HUPE	TRUE	1803029	28	>24	S	RJ	3	NB	5	≥10	1	C	1	0					2	SIM	2	2	≤2	1	0	1	0	0	NÃO	N	0	0		2013-11-28	2014-09-12	C	HAS	1	8	≥6	16	>1T	S	OBESIDADE/HAS	N	N	NÃO	0
1203	HUPE	FALSE	1779129	21	≤24	S	RJ	3	NB	3	<10	2	O	2	1	>16	17	≤3	1	3	NÃO	3	3	>2	1	1	0	1	1	SIM	S	AB1	0	0	2012-07-17	2013-04-11	V		1	1	<6	32	>1T	N	N	N	N	NÃO	0
1204	HUPE	FALSE	1703710	27	>24	S	OUTRO	3	NB	5	≥10	1	C	2	1	>16	18	≤3	2	1	SIM	1	5	>2	1	0	1	1	3	SIM	S	3	AB1	0		2013-04-08	C	DCP	1	3	<6	8	1T	S	AB REP	RPMO	N	NÃO	0
1615	HUPE	TRUE	1628461	43	>24	S	OUTRO	3	NB	3	<10	1	C	2	1	≤16	13			2	SIM	2	3	>2	2	2	0	0	0	NÃO	N	0	0	0	2013-12-27	2014-08-28	V		1	14	≥6	17	>1T	S	HAS/HTLV	DMG	S	S_HIPERT/PIELONEFRITE	0
387	MESQUITA	FALSE	7191	19	≤24	S	RJ	3	NB	4	<10	1	C	1	0	≤16	15	≤3	3	2	NÃO	3	1	≤2	0	0	0	0	0	NÃO	N	0	0	0	2012-03-19	2013-01-05	V		1	8	≥6	12	1T	N	N	N	N	NÃO	0
1205	HUPE	FALSE	1709472	38	>24	S	OUTRO	2	NB	6	≥10	1	C	1	0	>16	23	≤3	2	3	NÃO	3	1	≤2	0	0	0	0	0	NÃO	N	0	0	0		2013-04-11	C	SFA	1	3	<6	12	1T	N	N	RPMO	S	CIR	0
1616	HUPE	TRUE	1801951	40	>24	S	RJ	2	NB	6	≥10	2	O	3	1					2	SIM	2	3	>2	2	2	0	0	0	NÃO	N	0	0	0	2014-03-24	2014-12-29	C	CARDIOPATIA	1	14	≥6			S	FEBRE REUMÁTICA/INSUF MITRAL/MIOMA	ITU/RPMO	N	NÃO	0
388	MESQUITA	FALSE	7163	21	≤24	S	RJ	3	NB	3	<10	2	O	3	1	≤16	15	>3	5	1	NÃO	3	1	≤2	0	0	0	0	0	NÃO	N	0	0	0		2013-01-05	V		1	3	<6	25	>1T	N	N	N	N	NÃO	0
1206	HUPE	FALSE	1779124	25	>24	S	OUTRO	4	NB	6	≥10	1	C	5	1	>16	18	≤3	1	1	NÃO	3	1	≤2	0	0	0	0	0	NÃO	N	0	0	0	2013-07-10	2013-04-10	V		1	3	<6	4	1T	N	N	N	N	NÃO	0
1617	HUPE	TRUE	1769654	34	>24	S	RJ	1	B	6	≥10	2	O	2	1	>16	17			2	SIM	2	2	≤2	1	1	0	0	0	NÃO	N	0	0	0	2013-12-04	2014-09-17	V		1	6	≥6	8	1T	S	SÍFILIS/HTLV	RPMO	N	NÃO	0
389	MESQUITA	FALSE	7267	19	≤24	N	RJ	1	B	5	≥10	1	C	4	1	≤16	12	>3	4	2	NÃO	3	2	≤2	1			0	0	NÃO	N	0	0	0					1	3	<6	8	1T	N	N	N	N	NÃO	0
390	MESQUITA	FALSE	1606	23	≤24	S	RJ	3	NB	6	≥10	1	C	3	1	>16	17	≤3	1	3	NÃO	3	1	≤2	0	0	0	0	0	NÃO	N	0	0	0	2012-03-21	2013-01-06	V		1	5	<6	17	>1T	N	N	N	N	NÃO	0
1618	HUPE	TRUE	1803361	38	>24	S	RJ	1	B	7	≥10	1	C	3	1					3	NÃO	3	1	≤2	0	0	0	0	0	NÃO	N	0	0	0	2014-03-13	2014-11-29	V		1	8	≥6	7	1T	S	PLAQUETOPENIA/HIPOTIR	N	N	NÃO	0
1207	HUPE	FALSE	1772306	32	>24	S	RJ	3	NB	3	<10	1	C	1	0	>16	18	≤3	3	3	NÃO	3	4	>2	2	1	1	1	1	SIM	S	AB1	0	0	2012-08-12	2013-04-24	C	DMG	1	3	<6	17	>1T	N	N	DMG	N	NÃO	0
391	MESQUITA	FALSE	1786	19	≤24	S	RJ	3	NB	6	≥10	1	C	1	0	>16	17	≤3	2	2	NÃO	3	1	≤2	0	0	0	0	0	NÃO	N	0	0	0	2012-03-19	2013-01-06	V		1	3	<6	12	1T	N	N	N	N	NÃO	0
1208	HUPE	FALSE	1776856	19	≤24	S	RJ	3	NB	5	≥10	2	O	3	1	>16	17	≤3	1	3	NÃO	3	2	≤2	0	0	0	1	1	SIM	S	1	AB1	0	2012-07-30	2013-04-25	C	PELVICO	1	3	<6	4	1T	S	DM1	N	N	NÃO	0
1619	HUPE	TRUE	1803356	28	>24	S	RJ	4	NB	6	≥10	1	C	3	1					1	SIM	1	1	≤2	0	0	0	0	0	NÃO	N	0	0	0	2014-04-05	2015-01-14	V		1	10	≥6	7	1T	S	LES/NEFRITE	PE/RPMO	S	S_HIPERT	0
392	MESQUITA	FALSE	7280	28	>24	S	RJ	3	NB	7	≥10	2	O	3	1	>16	21	≤3	3	2	NÃO	3	1	≤2	0	0	0	0	0	NÃO	N	0	0	0	2012-04-07	2013-01-06	V		1	6	≥6	14	>1T	N	N	N	N	NÃO	0
1209	HUPE	FALSE	1520096	23	≤24	S	RJ	2	NB	3	<10	1	C	1	0	≤16	12	>3	15	3	NÃO	3	3	>2	2	0	2	1	1	SIM	S	1	AB1	0	2012-08-20	2013-05-18	C	MATERNA	1	3	<6	14	>1T	S	SAAF/COLAGENOSE	HANC / ITU + HAS	S	S_HIPERT	0
1620	HUPE	TRUE	1803467	37	>24	S	RJ	3	NB	5	≥10	1	C	1	0					2	SIM	2	7	>2	6	6	0	0	0	NÃO	N	0	0	0	?	2014-10-18	V		1	7	≥6	14	>1T	S	DM2	N	S	S_HIPERT/PRETERMO	0
1210	HUPE	FALSE	1776001	40	>24	S	RJ	1	B	6	≥10	1	C	2	1	≤16	15	>3	8	2	NÃO	3	2	≤2	0	0	0	1	1	SIM	S	1	AB1	0	2012-10-24	2013-07-16	C		1	2	<6	4	1T	S	SAAF/COLAGENOSE	PE LEVE	S	S_HIPERT	0
393	MESQUITA	FALSE	5702	43	>24	N	OUTRO	1	B	3	<10	2	O	1	0	>16	17	>3	4	3	NÃO	3	7	>2	6			1	1	SIM	S								1	3	<6	13	>1T	N	N	N	N	NÃO	0
1621	HUPE	TRUE	1803709	29	>24	S	RJ	3	NB	6	≥10	1	C	0	0					3	NÃO	3	4	>2	2	1	1	1	1	SIM	S	1	AB1	0	2014-03-06	2014-12-09	C	S_HIPERT/ITERAT/HIPOTIR	1	10	≥6	13	>1T	S	HAS/HIPOTIREIODISMO/TOXOPLASMOSE	N	S	S_HIPERT	0
1211	HUPE	FALSE	1778350	30	>24	S	RJ	2	NB	6	≥10	2	O	1	0	≤16	11			2	NÃO	3	3	>2	1	1	0	1	1	SIM	S	2	AB1	BPN	2012-12-25	2013-09-15	C	PELVICO	1	1	<6	13	>1T	S	AVE PREVIO/ CELULITE DE FACE	RPMO	N	NÃO	0
394	MESQUITA	FALSE	2202	16	≤24	S	RJ	3	NB	5	≥10	2	O	1	0	≤16	15	≤3	1	3	NÃO	3	1	≤2	0	0	0	0	0	NÃO	N	0	0	0	2012-04-23	2013-01-06	V		1	5	<6	17	>1T	N	N	N	N	NÃO	0
1622	HUPE	TRUE	1791221	31	>24	S	RJ	3	NB	6	≥10	1	C	3	1					1	SIM	1	4	>2	3	3	0	0	0	NÃO	N	0	0	0	?	2015-01-17	V		1	9	≥6	6	1T	S	TUBERCULOSE	N	N	NÃO	0
1212	HUPE	FALSE	1805871	25	>24	S	OUTRO	3	NB	6	≥10	1	C	3	1	≤16	15	≤3	1	3	NÃO	3	2	≤2	1	0	1	1	1	SIM	S	1	MNN		2012-05-20	2013-04-07	C		1	3	<6	14	>1T	N	N	N	S	S_HIPERT	0
395	MESQUITA	FALSE	5459	30	>24	S	RJ	1	B	6	≥10	2	O	4	1	>16	17	>3	6	3	NÃO	3	2	≤2	0	0	0	1	1	SIM	S	1	AB1	0	2012-04-15	2013-01-06	V		1	5	<6	9	1T	N	N	N	N	NÃO	0
1623	HUPE	TRUE	1651048	23	≤24	S	RJ	2	NB	3	<10	2	O	1	0					3	NÃO	3	4	>2	2	2	0	1	1	SIM	S	1	AB1	0	?	2014-08-30	V		1	6	≥6	6	1T	N	N	N	S	S_HIPERT	0
396	MESQUITA	FALSE	7297	34	>24	S	RJ	3	NB	6	≥10	1	C	1	0	>16	17	≤3	2	3	NÃO	3	4	>2	3	3	0	0	0	NÃO	N	0	0	0		2013-01-06	V		1	4	<6	8	1T	N	N	N	N	NÃO	0
	HUPE	TRUE	1804167	34	>24	S	RJ	3	NB	7	≥10	2	O	2	1					1	NÃO	3	1	≤2	0	0	0	0	0	NÃO	N	0	0	0	2014-04-10	2015-01-17	C	MATERNA	1	13	≥6			S	TVP	N	N	NÃO	0
1213	HUPE	FALSE	1676581	31	>24	S	RJ	2	NB	6	≥10	1	C	1	0	>16	18	≤3	3	1	NÃO	3	3	>2	2	0	1	0	0	NÃO	N	0	0	0	2012-11-11	2013-08-01	C	ITERAT	0	1	<6	12	1T	S	HAS/ HIPOTIR	PE	S	S_HIPERT/CIR	0
	HUPE	TRUE	1804158	24	≤24	S	OUTRO	3	NB	5	≥10	2	O	1	0					2			1	≤2	0	0	0	0	0	NÃO	N	0	0	0	2014-02-02	2014-10-27	C	PARADA DE PROGRESSÃO	1	9	≥6	7	1T	S	LES/NEFRITE/PLEURITE	HERPES ZOSTER/PARADA DE PROGRESSÃO/RPMO	N	NÃO	0
1214	HUPE	FALSE	1773470	29	>24	S	RJ	1	B	6	≥10	1	C	2	1	>16	21	≤3	2	1	SIM	1	1	≤2	0	0	0	0	0	NÃO	N	0	0	0	2012-09-05	2013-05-17	C	PE	1	8	≥6	7	1T	S	HAS	HIPOTIR	S	S_HIPERT / PRETERMO	0
397	MESQUITA	FALSE	4422	24	≤24	N	RJ	3	NB	6	≥10	1	C	2	1	≤16	16	≤3	3	2	NÃO	3	2	≤2	1			0	0	NÃO	N	0	0	0					1	2	<6	18	>1T	N	N	N	N	NÃO	0
	HUPE	TRUE	1805871	25	>24	N	RJ	3	NB	6	≥10	1	C	2	1	≤16	15			3	NÃO	3	3	>2	1	0	0	1	2	SIM	S	2	AB1	AB2	2014-04-14	2014-01-23		FETAL	1			8	1T	S	SIFILIS	N	S	ABORTO	1
398	MESQUITA	FALSE	4827	35	>24	S	RJ	2	NB	5	≥10	1	C	1	0	>16	19	≤3	2	2	NÃO	3	4	>2	3	3	0	0	0	NÃO	N	0	0	0	2012-04-14	2013-01-07	V		1	9	≥6	9	1T	N	N	N	N	NÃO	0
1215	HUPE	FALSE	1674808	20	≤24	S	RJ	1	B	6	≥10	1	C	2	1	≤16	14	>3	6	2	NÃO	3	1	≤2	0	0	0	0	0	NÃO	N	0	0	0	2012-10-15	2013-07-06	V		1	2	<6	13	>1T	S	DM1	N	S		0
	HUPE	TRUE	1804814	31	>24	S	OUTRO	2	NB	5	≥10	1	C	3	1					2			2	≤2	1	1	0	0	0	NÃO	N	0	0	0	2014-03-05	2014-12-14	V		1	12	≥6	6	1T	S	ARTRITE REUMATOIDE	RPMO	N	NÃO	0
399	MESQUITA	FALSE	7260	35	>24	S	RJ	1	B	6	≥10	1	C	1	0	>16	21	≤3	1	1	NÃO	3	4	>2	3	3	0	0	0	NÃO	N	0	0	0		2013-01-05	V		1	5	<6	13	>1T	N	N	TOCOTRAUMA	S	UTI NEO	0
1216	HUPE	FALSE	1767300	29	>24	S	RJ	1	B	7	≥10	1	C	3	1	>16	19	≤3	2	1	NÃO	3	3	>2	2	0	1	1	1	SIM	S	1	AB1		2012-07-11	2013-04-15	C		1	3	<6	8	1T	S	CARDIOPATIA/HIPOTIR	N	N	NÃO	0
	HUPE	TRUE	1804556	41	>24	S	RJ	3	NB	7	≥10	1	C	1	0	≤16	14			2			5	>2	4	0	4	1	1	SIM	S	1	AB1	0	2014-01-03		C					24	>1T	S	TEP	N	N	NÃO	0
1217	HUPE	FALSE	1779394	23	≤24	S	OUTRO	1	B	6	≥10	1	C	2	1	≤16	16	≤3	3	1	NÃO	3	1	≤2	0	0	0	0	0	NÃO	N	0	0	0	2012-07-16	2013-04-16	V		1	3	<6	13	>1T	N	N	N	N	NÃO	0
400	MESQUITA	FALSE	7286	25	>24	S	RJ	1	B	5	≥10	2	O	1	0	>16	17	≤3	3	2	NÃO	3	2	≤2	1	1	0	0	0	NÃO	N	0	0	0	2012-04-07	2013-01-06	V		1	7	≥6	9	1T	N	N	N	N	NÃO	0
1218	HUPE	FALSE	1779371	32	>24	S	OUTRO	3	NB	6	≥10	1	C	2	1	>16	21	≤3	3	1	NÃO	3	3	>2	1	0	1	1	1	SIM	S	1	AB1	0	2012-09-02	2013-04-27	C	SFA	1	1	<6	17	>1T	S	HAS	N	S	S_HIPERT/ PRETERMO	0
	HUPE	TRUE	1804386	40	>24	S	OUTRO	3	NB	5	≥10	2	O	2	1					2			6	>2	4	3	1	1	1	SIM	S	1	AB1	0	2013-12-30	2014-09-15	C	DMG+ITERATIVIDADE	1	9	≥6	7	1T	S	TROMBOSE SUPERFICIAL	DMG+TROMBOFLEBITE	N	N	0
401	MESQUITA	FALSE	5127	16	≤24	S	RJ	3	NB	4	<10	2	O	1	0	≤16	13	≤3	3	1	NÃO	3	2	≤2	0	0	0	1	1	SIM	S	1	AB1	0	2012-04-08	2013-01-07	V		1	7	≥6	11	1T	N	N	N	S	CIR	0
	HUPE	TRUE	1748891	19	≤24	S	RJ	2	NB	5	≥10	2	O	1	0					2			3	>2	2	0	2	0	0	NÃO	N	0	0	0		2014-10-16	C	HIV + ITERATIVIDADE	1	6	≥6	17	>1T	S	HIV	DMG	N	NÃO	0
402	MESQUITA	FALSE	2829	21	≤24	S	RJ	1	B	6	≥10	1	C	2	1	>16	17	≤3	3	3	NÃO	3	1	≤2	0	0	0	0	0	NÃO	N	0	0	0	2012-03-21	2013-01-07	V		1	6	≥6	11	1T	N	N	N	N	NÃO	0
1219	HUPE	FALSE	1716419	24	≤24	S	RJ	3	NB	6	≥10	2	O	2	1	≤16	14			3	NÃO	3	2	≤2	1	0	0	1	1	SIM	S	1	AB1	0	2012-11-30	2013-04-17	V		1	3	<6	27	>1T	S	HAS	HIPOTIR / PE	S	S_HIPERT	0
	HUPE	TRUE	1804277	40	>24	N	OUTRO	3	NB	4	<10	1	C	5	1					3	NÃO	3	7	>2	4	0	0	1	2	SIM	S													S	HAS	N	S	S_HIPERT
403	MESQUITA	FALSE	7317	28	>24	S	RJ	1	B	5	≥10	1	C	2	1	>16	26	≤3	1	2	NÃO	3	1	≤2	0	0	0	0	0	NÃO	N	0	0	0	2012-03-13	2013-01-07	V		1	8	≥6	13	>1T	N	N	N	N	NÃO	0
1220	HUPE	FALSE	1614386	32	>24	S	RJ	1	B	6	≥10	2	O	1	0	>16	19	≤3	1	3	NÃO	3	3	>2	2	1	0	N	0	NÃO	N	0	0	0	2012-07-17	2013-04-18	V		0	2	<6	9	1T	N	N	N	N	NÃO	0
	HUPE	TRUE	1788984	33	>24	N	OUTRO	3	NB	7	≥10	2	O	2	1					2			1	≤2	0	0	0	0	0	NÃO	N	0	0	0										S	HIPOTIR	N
404	MESQUITA	FALSE	7379	19	≤24	S	RJ	3	NB	6	≥10	1	C	1	0	>16	17	≤3	3	2	NÃO	3	1	≤2	0	0	0	0	0	NÃO	N	0	0	0		2013-01-07	V		1	5	<6	12	1T	N	N	N	N	NÃO	0
1221	HUPE	FALSE	1771256	37	>24	S	RJ	1	B	5	≥10	1	C	2	1	≤16	14	≤3	1	3	NÃO	3	1	≤2	0	0	0	0	0	NÃO	N	0	0	0	2012-07-25	2013-04-20	V		1	3	<6	9	1T	N	N	DMG	N	NÃO	0
	HUPE	TRUE	1529398	42	>24	S	OUTRO	3	NB	4	<10	1	C	1	0								2	≤2	1	1	0	0	0	NÃO	N	0	0	0	2014-02-05	2014-11-04	V		1	3	<6	13	>1T	S	ESQUISTOSSOMOSE/HIPERTENSÃO PORTA/ITU DE REPETIÇÃO/GASTROPATIA HIPERTENSIVA PORTAL LEVE	NEFROLITIASE	N	NÃO	0
1222	HUPE	FALSE	1776439	41	>24	S	OUTRO	3	NB	4	<10	1	C	3	1	≤16	16	≤3	1	3	NÃO	3	4	>2	3	0	1	0	0	NÃO	N	0	0	0		2013-04-18	C	HAS/DMG	1	3	<6	13	>1T	S	HAS/DMII	PE	S	S_HIPERT	0
405	MESQUITA	FALSE	7328	22	≤24	S	RJ	1	B	4	<10	2	O	1	0	≤16	15	≤3	3	2	NÃO	3	4	>2	3	3	0	0	0	NÃO	N	0	0	0		2013-01-07	V		1	1	<6	23	>1T	N	N	N	N	NÃO	0
	HUPE	TRUE	1804269	24	≤24	S	RJ	3	NB	6	≥10			3	1					3	NÃO	3	1	≤2	0	0	0	0	0	NÃO	N	0	0	0	2014-01-21	2014-10-15	C	HAS	1	7	≥6	8	1T	S	HAS	N	S	S_HIPERT	0
1223	HUPE	FALSE	1773085	25	>24	S	RJ	3	NB	2	<10	1	C	1	0	≤16	13	≤3	1	2	NÃO	3	2	≤2	1	0	1	0	0	NÃO	N	0	0	0	2012-07-18	2013-04-19	C		1	3	<6	12	1T	N	N	SEROTIN	N	NÃO	0
406	MESQUITA	FALSE	296	22	≤24	S	RJ	3	NB	6	≥10	1	C	2	1	>16	19	≤3	1	2	NÃO	3	1	≤2	0	0	0	0	0	NÃO	N	0	0	0	2012-04-18	2013-01-07	V		1	8	≥6	16	>1T	N	N	N	S	CIR	0
	HUPE	TRUE	1804322	35	>24	S	RJ	3	NB	6	≥10	2	O	1	0					3	NÃO	3	2	≤2	1	0	1	0	0	NÃO	N	0	0	0	2013-11-20	2014-08-13	C		1	5	<6	9	1T	S	DMG	N	N	NÃO	0
407	MESQUITA	FALSE	3149	17	≤24	S	RJ	1	B	3	<10	2	O	2	1	>16	17	≤3	1	2	NÃO	3	1	≤2	0	0	0	0	0	NÃO	N	0	0	0		2013-01-08	V		1	5	<6	27	>1T	N	N	N	N	NÃO	0
	HUPE	TRUE	1762542	30	>24	S	RJ	3	NB	6	≥10	1	C	1	0					2			2	≤2	1			0	0	NÃO	N	0	0	0	2013-12-05	2014-06-30	C	PE	1	3	<6			S	HAS	PE	S	S_HIPERT/PRETERMO	0
408	MESQUITA	FALSE	3042	17	≤24	S	RJ	3	NB	3	<10	1	C	1	0	≤16	13	≤3	3	2	NÃO	3	1	≤2	0	0	0	0	0	NÃO	N	0	0	0		2013-01-07	V		1	9	≥6	12	1T	N	N	N	N	NÃO	0
	HUPE	TRUE	1804979	32	>24	S	RJ	1	B	7	≥10	1	C	3	1					2			4	>2	0	0	0	1	3	SIM	S	3	AB1	AB1	2014-05-19	2014-12-17	C	SFA	1	9	≥6			S	SAF/HIPOTIREIODISMO	PE	S	PRETERMO/BPN/S_HIPERT	0
409	MESQUITA	FALSE	25	25	>24	N	RJ	2	NB	5	≥10	1	C	1	0	≤16	15	≤3	3	2	NÃO	3	2	≤2	1			0	0	NÃO	N	0	0	0					1	2	<6	14	>1T	N	N	N	N	NÃO	0
	HUPE	TRUE	846534	38	>24	S	RJ	1	B	6	≥10	1	C	2	1					3	NÃO	3	3	>2	2	1	1	1	1	SIM	S	1	NATI	0	2014-04-28	2014-12-29	C		1	8	≥6			S	LES / NEFRITE / DVHC / PE	N	S	S_HIPERT	0
410	MESQUITA	FALSE	3890	29	>24	S	OUTRO	3	NB	6	≥10	1	C	3	1	>16	18	≤3	3	3	NÃO	3	4	>2	2	1	1	1	1	SIM	S	1	AB1	0		2013-01-07	V		1	6	≥6	17	>1T	N	N	N	S	CIR	0
	HUPE	TRUE	1601824	41	>24	S	OUTRO	3	NB	6	≥10	1	C	1	0					2			2	≤2	1			0	0	NÃO	N	0	0	0	2014-05-10				1					S	COLAGENOSE	AB RETIDO	S	AB1	0
411	MESQUITA	FALSE	1778	32	>24	S	RJ	1	B	6	≥10	1	C	2	1	>16	17	≤3	3	3	NÃO	3	2	≤2	1	1	0	0	0	NÃO	S	1	M I U	0		2013-01-07	V		1	8	≥6	16	>1T	N	N	N	N	NÃO	0
	HUPE	TRUE	1804596	21	≤24	S	RJ	3	NB	4	<10	2	O	1	0					3	NÃO	3	2	≤2	1	1	0	0	0	NÃO	N	0	0	0	2014-03-25	2014-12-22	V		1	6	≥6	12	1T	S	NEUROLOGICO / AVE ISQUEMICO PUERPERIO (2011) / COREIA / SIFILIS TRATADA / SAF / VASCULITE DE SNC	RPMO	S	S_HIPERT/ PRETERMO	0
412	MESQUITA	FALSE	6329	20	≤24	S	RJ	1	B	5	≥10	1	C	2	1	≤16	16	≤3	2	2	SIM	1	1	≤2	0	0	0	0	0	NÃO	N	0	0	0	2012-03-12	2013-01-08	V		1	7	≥6	12	1T	N	N	N	N	NÃO	0
	HUPE	TRUE	1798187	26	>24	N	RJ	1	B	7	≥10	2	O	6	1					2			2	≤2	0	0	0	1	1	SIM	S													N	N	N
413	MESQUITA	FALSE	7227	18	≤24	N	RJ			3	<10	1	C	2	1	≤16	14	≤3	3	3	NÃO	3	2	≤2	0			1	1	SIM	S								1	2	<6	12	1T	N	N	N	N	NÃO	0
	HUPE	TRUE	1804620	31	>24	S	RJ	3	NB	6	≥10	1	C	2	1					2			2	≤2	1	1	0	0	0	NÃO	N	0	0	0	2014-03-09	2014-12-04	V		1	12	≥6	10	1T	S	INSUF MITRAL/DOENÇA CELÍACA	DMG	N	NÃO	0
414	MESQUITA	FALSE	199	39	>24	S	RJ	1	B	4	<10	1	C	1	0	>16	19	≤3	1	3	NÃO	3	1	≤2	0	0	0	0	0	NÃO	N	0	0	0		2013-01-09	V		1	6	≥6	18	>1T	N	N	N	N	NÃO	0
	HUPE	TRUE	1804621	29	>24	N	RJ	3	NB	4	<10	1	C	1	0					2			4	>2	3	2	1	0	0	NÃO	N	0	0	0										S	HEP C / DVHC	N
415	MESQUITA	FALSE	6426	18	≤24	S	RJ	3	NB	5	≥10	1	C	1	0	≤16	15	≤3	2	3	NÃO	3	1	≤2	0	0	0	0	0	NÃO	N	0	0	0		2013-01-08	C	S_HIPERT	1	5	<6	11	1T	N	N	PE	S	S_HIPERT/CIR	0
	HUPE	TRUE	1804614	32	>24	S	RJ	2	NB	6	≥10	2	O	1	0					2			6	>2	5	3	1	1	1	SIM	S	1	AB1	0	2014-03-03	2014-12-04	C	DVHC / DMII	1	8	≥6	8	1T	S	DMII / HAS / DVHC	N	S	S_HIPERT / ECLAMPSIA	0
416	MESQUITA	FALSE	5071	32	>24	N	RJ	2	NB	6	≥10	1	C	1	0	>16	18	>3	4	1	NÃO	3	3	>2	2			0	0	NÃO	N	0	0	0					1	2	<6	16	>1T	N	N	N	N	NÃO	0
	HUPE	TRUE	1804613	22	≤24	S	RJ	2	NB	7	≥10	2	O	3	1					2			1	≤2	0	0	0	0	0	NÃO	N	0	0	0	2013-11-10	2014-08-05	C	PARADA PROGRES	1	8	≥6			S	CARDIOPATIA	N	N	NÃO	0
417	MESQUITA	FALSE	6338	21	≤24	N	RJ	1	B	5	≥10	1	C	2	1	≤16	16	>3	4	2	SIM	2	1	≤2	0	0	0	0	0	NÃO	N	0	0	0					1	3	<6	12	1T	N	N	N	N	NÃO	0
	HUPE	TRUE	1804612	27	>24	S	OUTRO	3	NB	6	≥10	1	C	4	1					2	NÃO	3	1	≤2	0	0	0	0	0	NÃO	N	0	0	0	2013-12-24	2014-09-28	C	SFA	1	7	≥6	6	1T	S	HEPATITE B	DMG/SFA/RPMO	N	NÃO	0
418	MESQUITA	FALSE	3496	31	>24	S	RJ	3	NB	6	≥10	1	C	1	0	>16	18	>3	4	2	NÃO	3	1	≤2	0	0	0	0	0	NÃO	N	0	0	0	2012-04-15	2013-01-11	C	PELVICO	1	5	<6	10	1T	S	SIFILIS	SIFILIS	S	UTI NEO	0
	HUPE	TRUE	1782623	27	>24	S	OUTRO	1	B	6	≥10	1	C	2	1					2			2	≤2	0	0	0	1	1	SIM	S	1	AB1			2015-03-05	C	SAF+CESAREA PREVIA	1					S	COLAGENOSE+TVP	N	N	NÃO	0
419	MESQUITA	FALSE	7576	23	≤24	S	RJ	2	NB	5	≥10	1	C	1	0	≤16	16	≤3	3	2	NÃO	3	3	>2	1	1	0	1	1	SIM	S	1	AB1	0		2013-01-10	V		1	4	<6	13	>1T	N	N	N	N	NÃO	0
	HUPE	TRUE	1804817	32	>24	N	RJ	4	NB	7	≥10	2	O	3	1					2			1	≤2	0	0	0	0	0	NÃO	N	0	0	0										N	N	N
420	MESQUITA	FALSE	7300	17	≤24	N	RJ	1	B	3	<10	1	C	1	0	≤16	13	>3	4	1	NÃO	3	1	≤2	0	0	0	0	0	NÃO	N	0	0	0					1	2	<6	18	>1T	N	N	N	N	NÃO	0
	HUPE	TRUE	1715709	32	>24	N	RJ	3	NB	7	≥10	2	O	1	0					1			3	>2	2	0	2	0	0	NÃO	S	2	NEOMORTOS	AVES ISQUEMICOS NOS 2 PUERPERIOS COM SEQUELA NEUROLOGICA										S	LES + SAF	N	S	CRISE CONVULSIVA + S_HIPERT
421	MESQUITA	FALSE	3750	30	>24	S	OUTRO	1	B	6	≥10	1	C	1	0	≤16	14	≤3	2	3	NÃO	3	6	>2	3	3	0	1	2	SIM	S	2	AB1	0	2012-04-13	2013-01-09	V		1	6	≥6	22	>1T	N	N	N	N	NÃO	0
	HUPE	TRUE	1804932	38	>24	S	OUTRO	2	NB	6	≥10	1	C	2	1					3	NÃO	3	2	≤2	1	1	0	0	0	NÃO	N	0	0	0	2014-04-10	2015-01-15	C	DCP	1	10	≥6	8	1T	S	HAS	N	S	S_HIPERT	0
422	MESQUITA	FALSE	5742	16	≤24	S	RJ	3	NB	5	≥10	1	C	2	1	≤16	15	≤3	1	2	NÃO	3	1	≤2	0	0	0	0	0	NÃO	N	0	0	0	2012-04-29	2013-01-10	C	FALHA IND	1	3	<6	5	1T	N	N	RPMO	N	NÃO	0
	HUPE	TRUE	1739150	22	≤24	S	RJ	3	NB	6	≥10	2	O	2	1					2			3	>2	1	1	0	1	1	SIM	S	1	AB1	0	2014-05-06	2015-01-29	V	DVHC	1	11	≥6	8	1T	S	HAS + DMG + DVHC / NEFRECTOMIA D	N	S	S_HIPERT	0
423	MESQUITA	FALSE	26132	29	>24	S	RJ	1	B	7	≥10	2	O	2	1	>16	18	≤3	3	1	NÃO	3	3	>2	2	0	2	0	0	NÃO	S	2	S_HIPERT/PRETERMO	M I U	2012-04-10	2013-01-10	C	ITERAT	1	13	≥6	6	1T	N	N	N	S	BPN	0
	HUPE	TRUE	1804928	32	>24	S	RJ	1	B	6	≥10	1	C	1	0					2			2	≤2	1	1	0	0	0	NÃO	N	0	0	0	2014-03-10	2014-12-08	V		1	10	≥6	8	1T	S	HAS / DVHC / DMG / OBESIDADE	N	S	S_HIPERT	0
424	MESQUITA	FALSE	7580	39	>24	S	RJ	2	NB	3	<10	1	C	2	1	>16	19	>3	4	2	NÃO	3	8	>2	7	6	1	0	0	NÃO	N	0	0	0		2013-01-10	V		1	1	<6	26	>1T	N	N	DPP	S	PRETERMO	0
	HUPE	TRUE	1636696	34	>24	S	RJ	2	NB	2	<10	2	O	1	0					2			6	>2	5			0	0	NÃO	N	0	0	0	2014-03-03	2014-11-08	C	MATERNA						S	HAS / TABAGISMO / DVHC / DHEG	N	S	S_HIPERT/ PRETERMO	0
425	MESQUITA	FALSE	7577	20	≤24	S	RJ	3	NB	5	≥10	2	O	1	0	>16	17	≤3	2	2	NÃO	3	2	≤2	1	1	0	0	0	NÃO	N	0	0	0		2013-01-09	V		1	3	<6	17	>1T	N	N	N	N	NÃO	0
	HUPE	TRUE	1806155	22	≤24	S	RJ	1	B	6	≥10	1	C	1	0					2			1	≤2	0	0	0	0	0	NÃO	N	0	0	0	2014-03-04	2014-12-15	C	MATERNA	1	9	≥6			S	SIFILIS	N	S	S_HIPERT	0
426	MESQUITA	FALSE	3776	30	>24	S	RJ	3	NB	4	<10	1	C	1	0	≤16	16	≤3	1	3	NÃO	3	3	>2	2	2	0	0	0	NÃO	N	0	0	0	2012-04-15	2013-01-11	V		1	10	≥6	8	1T	N	N	PE	S	S_HIPERT	0
	HUPE	TRUE	1805373	20	≤24	S	RJ	3	NB	5	≥10			2	1					2			1	≤2	0	0	0	0	0	NÃO	N	0	0	0	?	2014-09-19	C	PE/PARADA DE PROGRESSÃO TP	1	12	≥6			S	HAS	PE	S	S_HIPERT	0
427	MESQUITA	FALSE	7460	37	>24	S	OUTRO	3	NB	6	≥10	1	C	1	0	>16	32	≤3	3	2	NÃO	3	1	≤2	0	0	0	0	0	NÃO	N	0	0	0	2012-04-02	2013-01-09	V		1	8	≥6	13	>1T	N	N	N	N	NÃO	0
428	MESQUITA	FALSE	7571	18	≤24	S	OUTRO	3	NB	6	≥10	1	C	1	0	≤16	16	≤3	1	2	NÃO	3	1	≤2	0	0	0	0	0	NÃO	N	0	0	0	2012-04-15	2013-01-10	C	SFA	1	6	≥6	10	1T	N	N	N	N	NÃO	0
	HUPE	TRUE	1805371	34	>24	S	RJ	2	NB	5	≥10	2	O	1	0					2			3	>2	1	1	0	1	1	SIM	S	1	AB1	0	2014-01-20	2014-10-19	C	CORONARIOPATA + PROPTOSE OCULAR E	1	8	≥6	8	1T	S	MALFORMAÇÃO GENETICA LADO ESQUERDO CABEÇA	N	N	NÃO	0
	HUPE	TRUE	1718340	16	≤24	N	RJ	2	NB	6	≥10	2	O	0	0					3	NÃO	3	1	≤2	0	0	0	0	0	NÃO	N	0	0	0										S	HIV	N
429	MESQUITA	FALSE	6584	24	≤24	S	RJ	3	NB	5	≥10	1	C	1	0	≤16	14	≤3	2	3	NÃO	3	4	>2	1	1	0	1	1	SIM	S	1	AB1	0		2013-01-12	V		1	8	≥6	5	1T	N	N	N	N	NÃO	0
	HUPE	TRUE	805349	40	>24	S	RJ	1	B	5	≥10	1	C	2	1					2			5	>2	2			1	2	SIM	S	2	AB1	AB1		2014-10-13	C	FETAL	1	9	≥6			S	HAS / DVHC	N	S	S_HIPERT	0
430	MESQUITA	FALSE	7642	31	>24	S	RJ	2	NB	6	≥10	2	O	4	1	≤16	15	>3	5	3	NÃO	3	3	>2	2	2	0	0	0	NÃO	N	0	0	0	2012-04-25	2013-01-12	V		1	4	<6	12	1T	N	N	N	N	NÃO	0
	HUPE	TRUE	1750520	30	>24	S	RJ	3	NB	3	<10	2	O	1	0					2			5	>2	3	1	0	1	1	SIM	S	2	AB1	PRETERMO POR PA + SANGRAMENTO	2014-03-25	2014-12-19	V		1	8	≥6	12	1T	S	DVHC	N	S	S_HIPERT	0
431	MESQUITA	FALSE	7306	22	≤24	S	RJ	3	NB	6	≥10	1	C	3	1	>16	17	≤3	3	1	NÃO	3	1	≤2	0	0	0	0	0	NÃO	N	0	0	0	2012-03-30	2013-01-11	V		1	4	<6	13	>1T	N	N	N	N	NÃO	0
	HUPE	TRUE	1805396	20	≤24	N	RJ	2	NB	6	≥10	1	C	2	1					3	NÃO	3	1	≤2	0	0	0	0	0	NÃO	N	0	0	0										S	HAS	N	S	S_HIPERT
432	MESQUITA	FALSE	7583	33	>24	S	RJ	3	NB	5	≥10	1	C	1	0	>16	19	≤3	1	2	NÃO	3	1	≤2	0	0	0	0	0	NÃO	N	0	0	0		2013-01-11	V		0	2	<6	9	1T	N	N	N	N	NÃO	0
	HUPE	TRUE	1805380	23	≤24	S	RJ	2	NB	3	<10	2	O		1					3	NÃO	3	4	>2	0	0	0	1	3	SIM	S	3	AB1	AB1	2014-03-29	2014-11-27	C	MATERNA	1	10	≥6			S	HIV/SÍFILIS	PE	S	S_HIPERT	0
433	MESQUITA	FALSE	6997	22	≤24	S	RJ	2	NB	6	≥10	1	C	1	0	≤16	15	≤3	1	2	NÃO	3	1	≤2	0	0	0	0	0	NÃO	N	0	0	0		2013-01-11	V		1	6	≥6	9	1T	N	N	N	N	NÃO	0
	HUPE	TRUE	1763815	23	≤24	S	RJ	3	NB	3	<10	1	C	1	0					2			7	>2	1	0	1	1	5	SIM	S	5	AB1	AB1	2014-06-01	2015-01-05	C	SAF/ITERATIVIDADE	1	5	<6	8	1T	S	COLAGENOSE/SAF	N	N	NÃO	0
	HUPE	TRUE	1805355	28	>24	S	OUTRO	3	NB	7	≥10	1	C		1					2			1	≤2	0	0	0	0	0	NÃO	N	0	0	0	2013-12-18	2014-07-21	C	PE/SFA	1					S	HAS	PE	S	S_HIPERT/NEOMORTO	1
434	MESQUITA	FALSE	7582	28	>24	S	RJ	3	NB	6	≥10	1	C	1	0	≤16	16	≤3	3	3	NÃO	3	2	≤2	1	0	1	0	0	NÃO	N	0	0	0	2012-03-29	2013-02-11	C	DCP	1	7	≥6	5	1T	N	N	N	N	NÃO	0
	HUPE	TRUE	1747418	21	≤24	N	RJ	3	NB	5	≥10	2	O	1	0					3	NÃO	3	2	≤2	1	0	1	0	0	NÃO	N	0	0	0										S	LES + COREIA + HEP B	N
	HUPE	TRUE	1805531	35	>24	S	RJ	1	B	6	≥10	1	C	3	1					3	NÃO	3	3	>2	0	0	0	1	2	SIM	S	2	AB1	0		2015-02-24	C	SFA	1					S	TROMBOFILIA	N	S	NÃO	0
435	MESQUITA	FALSE	3712	23	≤24	S	RJ	3	NB	6	≥10	1	C	3	1	≤16	14	≤3	3	3	NÃO	3	3	>2	1	1	0	0	0	NÃO	N	0	0	0		2013-01-11	V		1	10	≥6	7	1T	N	N	N	N	NÃO	0
	HUPE	TRUE	1625647	31	>24	S	RJ	3	NB	3	<10	1	C	1	0	≤16	16			3	NÃO	3	6	>2	4	4	0	1	1	SIM	S	3	NATI	AB1		2014-12-08	C	CESARIANA ELETIVA POS DATISMO + MACROSSOMIA FETAL	1	4	<6	20	>1T	S	SAF	N	N	NÃO	0
	HUPE	TRUE	1752994	34	>24	S	RJ	3	NB	6	≥10	1	C	2	1					2			4	>2	0	0	0	1	3	SIM	S	3	AB1	AB1	2014-06-10	2015-03-11	C	SFA	1	11	≥6	6	1T	S	SAF	N	S	SFA	0
436	MESQUITA	FALSE	5738	26	>24	N	RJ	3	NB	4	<10	1	C	2	1	≤16	13	>3	4	3	NÃO	3																	1	3	<6	8	1T	N	N	N
	HUPE	TRUE	1805445	35	>24	S	RJ	3	NB	6	≥10	2	O	1	0					2			2	≤2	0	0	0	1	1	SIM	S	1	AB1	0	2014-03-10	2014-12-25	V		1	11	≥6	7	1T	S	TROMBOSE MESENTERICA/HIPOTIR	N	N	NÃO	0
437	MESQUITA	FALSE	5226	22	≤24	S	RJ	1	B	4	<10	2	O	1	0	>16	17	≤3	2	3	NÃO	3	4	>2	3	3	0	0	0	NÃO	N	0	0	0		2013-01-12	V		1	6	≥6	21	>1T	N	N	N	N	NÃO	0
438	MESQUITA	FALSE	3500	18	≤24	S	RJ	1	B	3	<10	1	C		1	≤16	13	>3	4	2	NÃO	3	3	>2	1	1	0	1	1	SIM	S	1	AB1	0	2012-04-05	2013-01-12	V		1	3	<6	6	1T	N	N	N	N	NÃO	0
	HUPE	TRUE	1805439	14	≤24	S	RJ	2	NB	5	≥10	2	O	1	0					3	NÃO	3	1	≤2	0	0	0	0	0	NÃO	N	0	0	0	?	2014-07-24	V		0	0	<6			N	N	N	S	PRETERMO/BPN	0
	HUPE	TRUE	1805683	18	≤24	S	RJ	4	NB	2	<10	1	C	2	1					2			4	>2	1	0	1	1	2	SIM	S	3	PRE-ECLAMPSIA	AB1, SENDO UM GEMELAR	2014-04-18	2015-01-28	C	CIUR + OLIGODRAMNIA ALTERNADA (SFC)	1	4	<6	4	1T	S	HIV	PRETERMO	S	PRETERMO	0
439	MESQUITA	FALSE	7706	22	≤24	S	RJ	3	NB	5	≥10	1	C	1	0	≤16	13	≤3	2	3	NÃO	3	3	>2		2	1	0	0	NÃO	N	0	0	0	2012-04-13	2013-01-13	V		1	3	<6	21	>1T	N	N	N	N	NÃO	0
	HUPE	TRUE	1773067	34	>24	S	RJ	1	B	7	≥10	1	C	4	1					3	NÃO	3	4	>2	3	0	3	0	0	NÃO	N	0	0	0	2013-12-30	2014-09-22	C	DVHC+ITERATIVIDADE	1	9	≥6	13	>1T	S	HAS	DVHC	S	S_HIPERT+MACROSSOMIA	0
440	MESQUITA	FALSE	7681	28	>24	S	RJ	3	NB	5	≥10	2	O	1	0	≤16	14	>3	4	2	NÃO	3	4	>2	2	1	1	1	1	SIM	S	1	AB1	0		2013-01-13	C	PARADA PROGRES	1	5	<6	15	>1T	N	N	N	N	NÃO	0
	HUPE	TRUE	1606483	34	>24	S	RJ	2	NB	6	≥10	1	C	2	1					2			4	>2	3	0	3	0	0	NÃO	S	2	RPMO + PA	PE SOBREPOSTO + ECLAMPSIA	2014-01-05	2014-10-13	C	ITERAT + ECLAMPSIA GEST ANT + DMG	1	5	<6	8	1T	S	DMII + DVHC + OBESIDADE	N	S	S_HIPERT	0
441	MESQUITA	FALSE	6805	24	≤24	S	RJ	1	B	6	≥10	1	C	2	1	≤16	14	≤3	1	2	NÃO	3	2	≤2	1	0	1	0	0	NÃO	N	0	0	0	2012-04-08	2013-01-13	V		1	6	≥6	13	>1T	N	N	N	N	NÃO	0
	HUPE	TRUE	1805861	35	>24	S	RJ	1	B	6	≥10	1	C	1	0								1	≤2	0	0	0	0	0	NÃO	N	0	0	0	?	2014-11-06	C	FEBRE REUMÁTICA/MARCAPASSO/PRÓTESE METÁLICA	1	7	≥6	15	>1T	S	FEBRE REUMÁTICA	N	N	NÃO	0
443	MESQUITA	FALSE	7652	20	≤24	S	OUTRO	1	B	6	≥10	1	C	1	0	≤16	14	≤3	2	3	NÃO	3	3	>2	2	2	0	0	0	NÃO	N	0	0	0	2012-04-05	2013-01-12	V		1	6	≥6	17	>1T	N	N	N	N	NÃO	0
	HUPE	TRUE	1803844	38	>24	S	RJ	1	B	6	≥10	1	C	3	1					1			1	≤2	0	0	0	0	0	NÃO	N	0	0	0	?	2014-11-13	C	SFA	1	9	≥6	12	1T	S	CIRURGIA BARIATRICA	ITU/SFA	N	NÃO	0
	HUPE	TRUE	1748937	22	≤24	S	RJ	3	NB	5	≥10	2	O	2	1					1			1	≤2	0	0	0	0	0	NÃO	N	0	0	0	2014-05-20	2015-02-11	V		1	12	≥6	9	1T	S	HIPOTIR	N	N	NÃO	0
444	MESQUITA	FALSE	7649	14	≤24	S	RJ	3	NB	3	<10	1	C	1	0	≤16	12	≤3	1	2	NÃO	3	1	≤2	0	0	0	0	0	NÃO	N	0	0	0		2013-01-12	C	PARADA PROGRES	1	4	<6	12	1T	N	N	N	N	NÃO	0
	HUPE	TRUE	1774851	37	>24	S	RJ	3	NB	7	≥10	1	C	2	1					2			3	>2	2	0	2	0	0	NÃO	N	0	0	0	2014-05-05	2015-01-23	C	ITERAT + HISTERECTOMIA SUBTOTAL	1	9	≥6	4	1T	S	DVHC / OBESIDADE / BARIATRICA EM 2011/ ANEMIA HEMOLITICA/ LES	S_HIPERT	S	S_HIPERT	0
445	MESQUITA	FALSE	5365	19	≤24	S	RJ	3	NB	6	≥10	1	C	3	1	>16	19	≤3	1	2	NÃO	3	1	≤2	0	0	0	0	0	NÃO	N	0	0	0	2012-04-15	2013-01-14	V		1	10	≥6	10	1T	N	N	N	N	NÃO	0
	HUPE	TRUE	1801991	39	>24	S	RJ	3	NB	6	≥10	1	C	2	1					1			5	>2	1	1	0	1	3	SIM	S	3	AB1	AB1	2014-02-18	2014-11-13	V		1	13	≥6	9	1T	S	TVP	MASTITE	N	NÃO	0
446	MESQUITA	FALSE	7180	21	≤24	S	RJ	1	B	5	≥10	1	C	4	1	≤16	15	>3	15	2	NÃO	3	1	≤2	0	0	0	0	0	NÃO	N	0	0	0		2013-01-12	V		1	5	<6	12	1T	N	N	N	S	MIU	1
	HUPE	TRUE	1792903	34	>24	S	RJ	1	B	6	≥10	1	C	3	1					1			10	>2	9	9	0	0	0	NÃO	N	0	0			2013-01-12	V							N	N	N	S	M I U	0
447	MESQUITA	FALSE	7665	24	≤24	S	OUTRO	3	NB	6	≥10	1	C	1	0	>16	19	≤3	1	2	NÃO	3	2	≤2	2	0	1	0	0	NÃO	S	1	S_HIPERT	BPN	2012-09-09	2013-01-12			0					S	SIFILIS	M I U	S	M I U	1
	HUPE	TRUE	1797204	29	>24	S	OUTRO	3	NB	6	≥10	1	C	1	0					2			2	≤2	1	1	0	0	0	NÃO	S	1	NATI	0	?	2015-02-28	C	SFA	1	14	≥6	8	1T	S	SAF	SFA	N	NÃO	0
448	MESQUITA	FALSE	4687	21	≤24	N	RJ	1	B	5	≥10	2	O	2	1	≤16	15	>3	6	2	SIM	1	2	≤2				0	0	NÃO	N													N	N	N	N	NÃO	0
	HUPE	TRUE	1802991	22	≤24	S	RJ	3	NB	7	≥10	2	O	3	1					2			1	≤2	0	0	0	0	0	NÃO	N	0	0	0	2014-03-15	2014-12-13	C	MACROSSOMIA FETAL	1			9	1T	S	LES/NEFRITE	N	S	MACROSSOMIA FETAL	0
449	MESQUITA	FALSE	7683	19	≤24	N	RJ	1	B	6	≥10	1	C	2	1	≤16	15	≤3	1	2	NÃO	3																	1	3	<6	8	1T	N	N	N
	HUPE	TRUE	1806288	23	≤24	S	RJ	1	B	5	≥10	1	C	1	0					3	NÃO	3	2	≤2	1	0	1	0	0	NÃO	S	2	PRETERMO	DPP		2014-11-07	V		1	7	≥6	12	1T	S	INSUFICIENCIA VENOSA MMII	N	N		0
450	MESQUITA	FALSE	7682	21	≤24	S	RJ	1	B	6	≥10	1	C	1	0	>16	17	≤3	1	2	NÃO	3	1	≤2	0	0	0	0	0	NÃO	N	0	0	0		2013-01-13	V		1	4	<6	20	>1T	N	N	N	N	NÃO	0
	HUPE	TRUE	880655	29	>24	N	RJ	3	NB	6	≥10	2	O	2	1					2			1	≤2	0	0	0	0	0	NÃO	N	0	0	0										S	ANEMIA FALCIFORME	N
451	MESQUITA	FALSE	6989	40	>24	S	RJ	3	NB	4	<10	1	C	1	0	>16	22	≤3	3	3	NÃO	3	5	>2	3	3	0	1	1	SIM	S	1	AB1	0	2012-04-18	2013-01-13	V		1	6	≥6	15	>1T	N	N	N	S	CIR	0
	HUPE	TRUE	1806278	43	>24	S	RJ	1	B	5	≥10	1	C	1	0					1			3	>2	2	1	1	0	0	NÃO	S	1	PRETERMO	0	2014-02-15	2014-12-15	C	PRE-ECLAMPSIA	1	12	≥6			S	PENFIGO VULGAR / DOENCA DE HAILEY-HAILEY / DVHC	N	N	NÃO	0
	HUPE	TRUE		28	>24	N	RJ	2	NB	6	≥10	2	O	1	0					2			2	≤2				0	0	NÃO	N	0	0	0										N	N	N
453	MESQUITA	FALSE	7684	21	≤24	S	RJ	3	NB	6	≥10	1	C	2	1	>16	17	≤3	3	3	NÃO	3	1	≤2	0	0	0	0	0	NÃO	N	0	0	0	2012-04-06	2013-01-13	V		1	6	≥6	12	1T	N	N	N	N	NÃO	0
	HUPE	TRUE	1803679	29	>24	S	RJ	2	NB	6	≥10	1	C	2	1					2			2	≤2	2	0	1	0	0	NÃO	N	0	0	0	2014-01-11	2014-10-10	C	DMG						N	N	N	N	NÃO	0
454	MESQUITA	FALSE	7687	20	≤24	S	RJ	3	NB	3	<10	1	C	1	0	≤16	16	≤3	1	2	NÃO	3	2	≤2	1	0	1	0	0	NÃO	N	0	0	0		2013-01-13	V		1	5	<6	23	>1T	N	N	N	N	NÃO	0
	HUPE	TRUE	1802004	38	>24	N	RJ	3	NB	4	<10	2	O	3	1					3	NÃO	3	5	>2	3	0	3	1	1	SIM	S	2	ABORTO PROVOCADO	AB1										S	DVHC / ASMA / SINUSITE CRONICA / HAS	N	S	S_HIPERT
455	MESQUITA	FALSE	7713	21	≤24	S	RJ	2	NB	3	<10	1	C	1	0	≤16	15	>3	25	3	NÃO	3	1	≤2	0	0	0	0	0	NÃO	N	0	0	0		2013-01-13	V		1	4	<6	28	>1T	N	N	N	N	NÃO	0
	HUPE	TRUE	1804910	23	≤24	S	RJ	1	B	6	≥10	1	C	1	0					2			3	>2	1	0	1	1	1	SIM	S	1	AB1	0	?	2014-11-17	V		1					S	USUARIA DE DROGAS (COCAINA + MACONHA) E TABAGISMO, TEVE HEP B GEST ANTERIOR	N	N	NÃO	0
456	MESQUITA	FALSE	7677	20	≤24	S	RJ	3	NB	6	≥10	2	O	1	0	≤16	16	≤3	3	1	NÃO	3	1	≤2	0	0	0	0	0	NÃO	N	0	0	0		2013-01-13	V		0	2	<6	11	1T	N	N	N	N	NÃO	0
	HUPE	TRUE	1805817	25	>24	S	RJ	2	NB	4	<10	2	O	1	0					2			2	≤2	1	0	1	0	0	NÃO	N	0	0	0	2014-02-13	2014-11-11	C	DVHC	1	7	≥6	9	1T	N	N	DVHC	S	S_HIPERT	0
457	MESQUITA	FALSE	7688	21	≤24	S	RJ	3	NB	6	≥10	1	C	1	0	>16	19	≤3	1	3	NÃO	3	1	≤2	0	0	0	0	0	NÃO	N	0	0	0	2012-04-17	2013-01-13	V		1	5	<6	10	1T	N	N	N	N	NÃO	0
	HUPE	TRUE	1806142	37	>24	S	OUTRO	1	B	6	≥10	2	O	1	0					1			4	>2	3	0	3	0	0	NÃO	N	0	0	0	?	2015-02-13	C	LES/ NEFRITE / PE+ LAQUEADURA TUBARIA	1	8	≥6	12	1T	S	LES / NEFRITE / PE	N	S	S_HIPERT	0
458	MESQUITA	FALSE	7664	19	≤24	S	RJ	3	NB	5	≥10	1	C	3	1	≤16	14	≤3	2	3	NÃO	3	1	≤2	0	0	0	0	0	NÃO	N	0	0	0	2012-04-09	2013-01-13	V		1	8	≥6	14	>1T	N	N	N	N	NÃO	0
	HUPE	TRUE	1763435	37	>24	S	OUTRO	1	B	6	≥10	3	O	2	1					2			10	>2	2	1	1	1	7	SIM	S	7	AB1	AB1	2014-02-01	2014-11-12	C	SAF	1	6	≥6	24	>1T	S	COLAGENOSE	N	N	NÃO	0
459	MESQUITA	FALSE	7694	19	≤24	S	RJ	2	NB	5	≥10	2	O	1	0	>16	17	≤3	2	3	NÃO	3	1	≤2	0	0	0	0	0	NÃO	N	0	0	0		2013-01-13	C	SEROTIN	1	5	<6	13	>1T	N	N	N	N	NÃO	0
	HUPE	TRUE	1719871	18	≤24	S	RJ	2	NB	5	≥10	2	O	1	0					1			1	≤2	0	0	0	0	0	NÃO	N	0	0	0										N	N	N	S	ABORTO RETIDO	0
460	MESQUITA	FALSE	2631	25	>24	S	RJ	3	NB	6	≥10	1	C	1	0	≤16	14	≤3	2	3	NÃO	3	1	≤2	0	0	0	0	0	NÃO	N	0	0	0	2012-04-10	2013-01-13	C	FALHA IND	1	9	≥6	7	1T	N	N	OLIGOIDR	N	NÃO	0
	HUPE	TRUE	1770257	46	>24	S	RJ	2	NB	6	≥10	2	O	2	1					2			2	≤2	1	1	0	0	0	NÃO	N	0	0	0	2013-10-30	2014-06-26	C	PE	1	7	≥6	9	1T	S	DMTC	DVHC	S	PE+BPN	0
461	MESQUITA	FALSE	7715	21	≤24	S	RJ	2	NB	6	≥10	1	C	3	1	≤16	16	≤3	3	1	NÃO	3	3	>2	2	2	0	0	0	NÃO	N	0	0	0		2013-01-13	V		1	4	<6	24	>1T	N	N	N	N	NÃO	0
	HUPE	TRUE	1798587	29	>24	S	OUTRO	3	NB	6	≥10	2	O	1	0					3	NÃO	3	2	≤2	1	0	1	0	0	NÃO	N	0	0	0	2013-12-07	2014-09-03	C	SFA	1	9	≥6	25	>1T	S	TOXOPLASMOSE	TVP+SFA	S	SFA	0
462	MESQUITA	FALSE	5117	19	≤24	S	RJ	3	NB	6	≥10	1	C	2	1	>16	17	≤3	1	1	NÃO	3	1	≤2	0	0	0	0	0	NÃO	N	0	0	0	2012-03-27	2013-01-13	C	SEROTIN	1	4	<6	16	>1T	N	N	N	N	NÃO	0
	HUPE	TRUE	1798256	35	>24	S	RJ	3	NB	5	≥10	1	C	2	1					3	NÃO	3	3	>2	1	1	0	1	1	SIM	S	1	AB1	AB1		NA			1					N	N	OBITO FETAL	S	M I U	1
463	MESQUITA	FALSE	1368	15	≤24	S	RJ	3	NB	3	<10	1	C	1	0	≤16	15	≤3	1	3	NÃO	3	1	≤2	0	0	0	0	0	NÃO	N	0	0	0	2012-04-07	2013-01-12	C	PARADA PROGRES	1	9	≥6	6	1T	N	N	N	N	NÃO	0
	HUPE	TRUE	1729347	32	>24	S	RJ	2	NB	4	<10	3	O		1					2			4	>2	3	3	0	0	0	NÃO	N	0	0	0	2014-02-05	2014-11-11	V		1	12	≥6	1	1T	S	LES / ASMA	N	N	NÃO	0
464	MESQUITA	FALSE	497	20	≤24	S	RJ	3	NB	5	≥10	1	C	6	1	≤16	16	≤3	3	2	NÃO	3	2	≤2	1	1	0	0	0	NÃO	S	1	M I U	0	2012-04-01	2013-01-14	V		1	9	≥6	7	1T	S	SIFILIS	SIFILIS	S	SIFILIS CONG	0
	HUPE	TRUE	1806154	25	>24	S	RJ	1	B	6	≥10	2	O	1	0					2			1	≤2	0	0	0	0	0	NÃO	N	0	0	0	2014-06-15	2015-02-11	C	MATERNA	1	6	≥6	7	1T	S	LES	N	S	BOLSA ROTA	0
465	MESQUITA	FALSE	7728	29	>24	S	RJ	2	NB	5	≥10	2	O	1	0	≤16	16	≤3	1	3	NÃO	3	3	>2	2	2	0	0	0	NÃO	N	0	0	0	2012-05-08	2013-01-14	V		1	7	≥6	22	>1T	N	N	N	N	NÃO	0
	HUPE	TRUE		28	>24	N	RJ	3	NB	6	≥10	1	C	1	0					2			2	≤2				1	1	SIM	S													N	N	N
466	MESQUITA	FALSE	5933	25	>24	S	RJ	2	NB	6	≥10	1	C	2	1	≤16	14	≤3	3	2	NÃO	3	3	>2	2	2	0	0	0	NÃO	S	1	MNN	0		2013-01-14	V		1	6	≥6	9	1T	N	N	N	N	NÃO	0
	HUPE	TRUE	1806610	22	≤24	S	RJ	3	NB	4	<10	1	C	1	0					2			2	≤2	1	0	1	0	0	NÃO	N	0	0	0		2014-12-18	C	HIV	1	8	≥6			S	HIV	N	N	NÃO	0
467	MESQUITA	FALSE	8101	17	≤24	S	RJ	3	NB	5	≥10	2	O	1	0	≤16	16	≤3	1	2	NÃO	3	1	≤2	0	0	0	0	0	NÃO	N	0	0	0	2012-04-08	2013-01-15	C	DCP	1	10	≥6	17	>1T	N	N	N	N	NÃO	0
468	MESQUITA	FALSE	5376	23	≤24	S	OUTRO	3	NB	5	≥10	1	C	1	0	≤16	13	>3	4	2	NÃO	3	1	≤2	0	0	0	0	0	NÃO	N	0	0	0	2012-03-17	2013-01-14	C	PARADA PROGRES	1	5	<6	9	1T	N	N	N	N	NÃO	0
	HUPE	TRUE	1800515	34	>24	N	RJ	1	B	7	≥10	1	C	3	1					2			2	≤2	0	0	0	1	1	SIM	S													N	N	N
	HUPE	TRUE	1798421	35	>24	S	RJ	1	B	7	≥10	1	C	3	1					1			2	≤2	1	1	0	0	0	NÃO	N	0	0	0	2013-12-07	2014-09-08	V		1	14	≥6	7	1T	S	TVP	TVP	N	NÃO	0
469	MESQUITA	FALSE	7493	22	≤24	N	RJ	3	NB	3	<10	1	C	2	1	≤16	13	>3	10	2	SIM	2																	1	1	<6	20	>1T	N	N	N
	HUPE	TRUE	1806272	32	>24	S	OUTRO	3	NB	6	≥10	2	O	1	0					1			4	>2	3	1	2	0	0	NÃO	S	1	M I U	0	2014-03-04	2014-11-18	C	DVHC+ITERATIVIDADE	1	12	≥6	9	1T	N	N	DVHC+DMG	S	S_HIPERT	1
470	MESQUITA	FALSE	7392	23	≤24	S	RJ	3	NB	5	≥10	2	O	1	0	≤16	15	>3	99	1	NÃO	3	2	≤2	1	1	0	0	0	NÃO	N	0	0	0	2012-09-24	2013-01-15	V		1	3	<6	22	>1T	N	N	N	N	NÃO	0
	HUPE	TRUE	1802486	26	>24	S	RJ	2	NB	6	≥10	2	O	2	1					2			3	>2	1	0	1	1	1	SIM	S	2	ABORTO PROVOCADO	SFA	2013-11-30	2014-08-14	C	DMG	1	18	≥6	13	>1T	N	N	DMG	S	MACROSSOMIA	0
471	MESQUITA	FALSE	7659	24	≤24	S	RJ	3	NB	4	<10	1	C	2	1	≤16	13	>3	8	2	NÃO	3	2	≤2	1	1	0	0	0	NÃO	N	0	0	0		2013-01-15	V		1	6	≥6	10	1T	N	N	N	N	NÃO	0
	HUPE	TRUE	1806769	25	>24	S	RJ	3	NB	6	≥10	1	C	2	1					2			2	≤2	1	0	1	0	0	NÃO	N	0	0	0	2014-04-11	2014-12-18	C	CIUR + DIASTOLE ZERO EM PC						S	DMI + CARDIOPATA DILATADA	N	S	INTERNACAO PREVIA POR DESCONTROLE GLICEMICO	0
472	MESQUITA	FALSE	7669	28	>24	S	RJ	3	NB	6	≥10	1	C	1	0	≤16	15	≤3	3	3	NÃO	3	3	>2	2	1	1	0	0	NÃO	S	1	M I U	0		2013-01-15	V		0	0	<6			N	N	N	N	NÃO	0
	HUPE	TRUE		37	>24	N	RJ	2	NB	2	<10	1	C	1	0					3	NÃO	3	4	>2	0	0	0	1	3	SIM	S													N	N	N
	HUPE	TRUE	1806762	27	>24	N	RJ	1	B	5	≥10	1	C	3	1					1			1	≤2	0	0	0	0	0	NÃO	N	0	0	0										S	SINDROME NEFROTICA	N
474	MESQUITA	FALSE	7786	38	>24	S	RJ	3	NB	6	≥10	1	C	1	0	>16	20	≤3	1	3	NÃO	3	4	>2	3	1	2	0	0	NÃO	N	0	0	0		2013-01-15	V		0	0	<6	13	>1T	N	N	N	N	NÃO	0
	HUPE	TRUE	1806739	30	>24	S	RJ	1	B	7	≥10	2	O	1	0					2			1	≤2	0	0	0	0	0	NÃO	N	0	0	0	2014-03-15	2014-12-23	C	HAS	1	8	≥6			S	HAS/ TROMBOSE	N	S	S_HIPERT	0
475	MESQUITA	FALSE	6924	20	≤24	S	RJ	3	NB	6	≥10	2	O	1	0	>16	18	≤3	2	3	NÃO	3	1	≤2	0	0	0	0	0	NÃO	N	0	0	0	2012-04-13	2013-01-15	V		1	4	<6	8	1T	N	N	SIFILIS	S	CIR	0
	HUPE	TRUE	1806742	28	>24	S	RJ	3	NB	5	≥10	2	O	1	0					2			3	>2	2	0	2	0	0	NÃO	S	2	DESCONTROLE GLICEMICO + MACROSSOMIA FETAL		2014-02-01	2014-09-21	C	ITERAT	1	7	≥6			S	DMG	N	S	PRETERMO	0
476	MESQUITA	FALSE	7771	20	≤24	S	RJ	3	NB	4	<10	2	O	1	0	≤16	16	>3	5	2	SIM	1	1	≤2	0	0	0	0	0	NÃO	N	0	0	0	2012-04-18	2013-01-15	V		1	4	<6	21	>1T	N	N	SIFILIS	S	SIFILIS CONG	0
477	MESQUITA	FALSE	7261	25	>24	N	RJ	2	NB	6	≥10	1	C	1	0	≤16	13	≤3	3	3	NÃO	3	1	≤2	0	0	0	0	0	NÃO	N	0	0	0	2012-10-25				0	0	<6			N	N	N	S	AB1	0
	HUPE	TRUE	1806759	37	>24	S	RJ	1	B	6	≥10	2	O	2	1					3	NÃO	3	3	>2	1	1	0	1	1	SIM	S	1	AB1	1		2015-02-04	C	MIASTENIA	1	9	≥6	10	1T	S	MIASTENIA GRAVE/ DM	N	N	NÃO	0
	HUPE	TRUE	1806753	33	>24	S	OUTRO	2	NB	6	≥10	2	O	0	0					3	NÃO	3	2	≤2	1	1	0	0	0	NÃO	N	0	0	0	2014-02-17	2014-10-07	V							S	ANEMIA FALCIFORME	N	S	M I U	1
478	MESQUITA	FALSE	4415	33	>24	S	RJ	1	B	7	≥10	1	C	1	0	>16	17	>3	7	3	NÃO	3	2	≤2	1	0	1	0	0	NÃO	N	0	0	0		2013-01-15	C	SFA	1	4	<6	24	>1T	N	N	N	N	NÃO	0
	HUPE	TRUE	1806743	43	>24	S	OUTRO	2	NB	1	<10	4	O		1					2			7	>2	5	5	0	1	1	SIM	S	1	AB1		2014-03-05	2014-12-08	C	MACROS + TRABALHO DE PARTO	1	11	≥6	8	1T	S	DVHC + ITU	HANC + ELEVAÇÃO DE PA	S	S_HIPERT	0
479	MESQUITA	FALSE	7720	16	≤24	S	RJ	1	B	4	<10	1	C	1	0	≤16	16	≤3	1	2	NÃO	3	1	≤2	0	0	0	0	0	NÃO	N	0	0	0	2012-05-15	2013-01-15	V		1	8	≥6	13	>1T	N	N	N	N	NÃO	0
	HUPE	TRUE	730216	41	>24	S	OUTRO	3	NB	6	≥10	2	O	1	0					3			2	≤2	1	0	1	0	0	NÃO	N	0	0	0	2014-06-04	2015-02-20	C	CT6 COM DIP III DESFAVORAVEL	1	11	≥6	16	>1T	S	HAS/DMII/ DVHC / ESTEATOSE HEPATICA	N	S	S_HIPERT	0
480	MESQUITA	FALSE	7721	15	≤24	S	RJ	3	NB	3	<10	1	C	1	0	≤16	13	>3	6	3	NÃO	3	1	≤2	0	0	0	0	0	NÃO	N	0	0	0		2013-01-14	C	S_HIPERT	1	3	<6	25	>1T	N	N	HANC	S	S_HIPERT	0
	HUPE	TRUE	1733678	35	>24	N	RJ	1	B	6	≥10	1	C	2	1					2			4	>2	2	2	0	1	1	SIM	S	1	AB1	#REF!	2014-03-29									S	CARDIOPATIA	N
481	MESQUITA	FALSE	2469	23	≤24	S	RJ	2	NB	4	<10	2	O	1	0	≤16	16	≤3	3	1	NÃO	3	3	>2	2	2	0	0	0	NÃO	N	0	0	0	2012-04-01	2013-01-14	V		0	2	<6	23	>1T	N	N	N	N	NÃO	0
	HUPE	TRUE	1806754	20	≤24	S	RJ	2	NB	5	≥10	2	O	2	1					2			2	≤2	1	0	1	0	0	NÃO	N	0	0	0	2014-04-17	2014-11-26	C	ANEMIA FALCIFORME	1	4	<6			S	ANEMIA FALCIFORME	N	S	PRETERMO	0
482	MESQUITA	FALSE	7388	23	≤24	S	RJ	3	NB	3	<10	1	C	1	0	>16	17	≤3	2	3	NÃO	3	2	≤2	0	0	0	1	1	SIM	S	1	AB1			2013-01-14	V		1	9	≥6	6	1T	N	N	N	N	NÃO	0
	HUPE	TRUE	1805690	38	>24	S	RJ	3	NB	2	<10	1	C	1	0					2			5	>2	4	3	0	1	1	SIM	S	2	NEO	AB1	2014-06-18	2015-01-22	V		1	12	≥6	12	1T	S	HIV/ DMII / DVHC	N	N	NÃO	0
483	MESQUITA	FALSE	7041	19	≤24	S	RJ	1	B	5	≥10	1	C	1	0	≤16	15	≤3	2	3	NÃO	3	2	≤2	0	0	0	1	1	SIM	S	1	AB1	0		2013-01-15	V		1	5	<6	13	>1T	N	N	N	N	NÃO	0
	HUPE	TRUE	1596509	15	≤24	N	RJ	1	B	3	<10	3	O		1					2			1	≤2	0	0	0	0	0	NÃO	N	0	0	0										N	N	N
484	MESQUITA	FALSE	7762	17	≤24	S	RJ	1	B	5	≥10	2	O	2	1	≤16	16	≤3	2	2	SIM	2	1	≤2	0	0	0	0	0	NÃO	N	0	0	0		2013-01-14	V		1	4	<6	8	1T	N	N	N	N	NÃO	0
	HUPE	TRUE	1606028	21	≤24	S	RJ	3	NB	5	≥10	2	O	2	1					2			1	≤2	0	0	0	0	0	NÃO	N	0	0	0	2013-12-26	2014-09-12	C	DIABETES	1	12	≥6			S	TOXOPLASMOSE/DIABETES	N	N	NÃO	0
485	MESQUITA	FALSE	7791	26	>24	S	RJ	3	NB	6	≥10	2	O	3	1	≤16	16	≤3	1	2	NÃO	3	2	≤2	1	1	0	0	0	NÃO	N	0	0	0		2013-01-15	V		1	7	≥6	13	>1T	N	N	N	N	NÃO	0
	HUPE	TRUE	1550838	23	≤24	N	RJ	1	B	7	≥10	2	O	2	1								1	≤2	0	0	0	0	0	NÃO	N	0	0	0										S	REUMATO.	N
486	MESQUITA	FALSE	7805	35	>24	S	RJ	1	B	5	≥10	2	O	3	1	>16	18	>3	6	3	NÃO	3	1	≤2	0	0	0	0	0	NÃO	N	0	0	0		2013-01-15	V		1	8	≥6	6	1T	N	N	N	N	NÃO	0
	HUPE	TRUE	963188	21	≤24	N	RJ	1	B	6	≥10	2	O		1					2			2	≤2				1	1	SIM	S													N	N	N
487	MESQUITA	FALSE	6359	18	≤24	S	RJ	3	NB	4	<10	1	C	2	1	≤16	14	≤3	2	2	NÃO	3	2	≤2	1	1	1	0	0	NÃO	N	0	0	0	2012-04-09	2013-01-15	V		1	8	≥6	6	1T	N	N	N	N	NÃO	0
	HUPE	TRUE	1642465	30	>24	S	RJ	3	NB	4	<10	1	C	1	0					2			3	>2	2	1	1	0	0	NÃO	N	0	0	0	2014-01-17	2014-10-11	V		1	20	≥6	12	1T	S	EPILEPSIA/ LES/ SIFILIS TRATADA/ ESPOROTRICOSE	N	N	NÃO	0
488	MESQUITA	FALSE	5357	40	>24	S	RJ	3	NB	4	<10	1	C	1	0	>16	17	≤3	3	2	NÃO	3	3	>2	1	0	1	1	1	SIM	S	1	AB1	0	2012-03-06	2013-01-15	C	PELVICO	1	6	≥6	17	>1T	N	N	N	N	NÃO	0
	HUPE	TRUE	1789035	27	>24	S	RJ	3	NB	6	≥10	1	C	1	0					2			4	>2	1			1	2	SIM	S	2	AB1	AB1	2014-07-12	2015-04-09	V	PE	1	13	≥6			S	COLAGENOSE	N	S	PE	0
489	MESQUITA	FALSE	1912	18	≤24	S	RJ	2	NB	3	<10	1	C	2	1	≤16	10	≤3	2	3	NÃO	3	3	>2	2	2	0	0	0	NÃO	N	0	0	0	2012-05-01	2013-01-16	V		1	4	<6	16	>1T	N	N	N	N	NÃO	0
	HUPE	TRUE	1796250	29	>24	S	RJ	2	NB	5	≥10	2	O		1					3	NÃO	3	5	>2	2	0	2	1	2	SIM	S	1	AB1	AB1	2013-10-13	2014-07-02	C	TPV PREVIA, DMG	1	8	≥6	1	1T	S	TROMBOSE / DMG / TABAGISTA	N	N	NÃO	0
	HUPE	TRUE	1775473	29	>24	N	RJ	1	B	7	≥10	1	C	4	1					2			4	>2	1	0	1	1	2	SIM	S	2	AB1	AB1	2014-03-07									S	TROMBOFILIA	N
491	MESQUITA	FALSE	7899	36	>24	S	RJ	1	B	6	≥10	1	C	3	1	>16	20	≤3	2	2	NÃO	3	1	≤2	0	0	0	0	0	NÃO	N	0	0	0		2013-01-16	V		1	6	≥6	6	1T	N	N	N	N	NÃO	0
	HUPE	TRUE	1807217	39	>24	S	OUTRO	3	NB	2	<10	2	O	1	0					3	NÃO	3	2	≤2	1	1	0	0	0	NÃO	N	0	0	0	2014-02-23	2014-11-25	V		1	10	≥6	8	1T	S	DM	N	N	NÃO	0
492	MESQUITA	FALSE	5302	15	≤24	S	RJ	3	NB	3	<10	1	C	1	0	≤16	14	≤3	1	2	NÃO	3	1	≤2	0	0	0	0	0	NÃO	N	0	0	0		2013-01-16	V		1	6	≥6	8	1T	N	N	N	N	NÃO	0
	HUPE	TRUE	1807215	29	>24	S	RJ	1	B	7	≥10	1	C	2	1					1			2	≤2	1	0	1	0	0	NÃO	N	0	0	0	2014-03-15	2014-10-05	C	BOLSA ROTA + CESAREA PREVIA	1	13	≥6	8	1T	S	DMG + DVHC	N	S	S_HIPERT	0
	HUPE	TRUE	1764570	36	>24	S	RJ	3	NB	6	≥10	2	O		1					2			2	≤2	1	1	0	0	0	NÃO	N	0	0	0	2014-06-30	2015-03-27	V		1	11	≥6	10	1T	N	N	N	N	NÃO	0
	HUPE	TRUE	1785353	28	>24	N	RJ	1	B	7	≥10	1	C	4	1					2			2	≤2	0	0	0	1	1	SIM	S													S	HEP B	N
	HUPE	TRUE	1158481	37	>24	S	RJ	2	NB	6	≥10	1	C	2	1					2			3	>2	1	1	0	1	1	SIM	S	1	ABORTO PROVOCADO	0	2014-03-20	NA			1	3	<6	12	1T	S	SIFILIS	SIFILIS	S	ABORTAMENTO ESPONTANEO	0
496	MESQUITA	FALSE	7573	17	≤24	S	RJ	3	NB	3	<10	1	C	1	0	≤16	15	≤3	3	3	NÃO	3	1	≤2	0	0	0	0	0	NÃO	N	0	0	0	2012-04-12	2013-01-17	V		1	8	≥6	9	1T	N	N	N	N	NÃO	0
	HUPE	TRUE	1716108	30	>24	S	RJ	4	NB	6	≥10	1	C	2	1					2			1	≤2	0	0	0	0	0	NÃO	N	0	0	0	2014-05-01	2015-01-28	C	PÉLVICA						S	HAS/ ASMA / DVHC	N	N	S_HIPERT	0
497	MESQUITA	FALSE	3033	24	≤24	S	RJ	3	NB	6	≥10	1	C	2	1	≤16	16	>3	4	1	NÃO	3	1	≤2	0	0	0	0	0	NÃO	N	0	0	0	2012-04-14	2013-01-17	C	PELVICO	1	6	≥6	9	1T	N	N	N	N	NÃO	0
	HUPE	TRUE	1807208	33	>24	S	OUTRO	1	B	6	≥10	1	C	2	1					2			1	≤2	0	0	0	0	0	NÃO	N	0	0	0		2015-01-22	C	HAS	1	6	≥6			S	HAS	N	S	S_HIPERT	0
498	MESQUITA	FALSE	7935	21	≤24	S	RJ	1	B	6	≥10	1	C	1	0	≤16	16	≤3	1	3	NÃO	3	2	≤2	1	1	0	0	0	NÃO	N	0	0	0	2012-04-06	2013-01-18	V		1	10	≥6	7	1T	N	N	N	N	NÃO	0
	HUPE	TRUE	1807211	37	>24	S	RJ	1	B	6	≥10	1	C	1	0					3	NÃO	3	4	>2	0	0	0	1	3	SIM	S	3	AB1	0	2014-01-16	2014-10-22	C	SOFRIMENTO FETAL AGUDO + PARADA PROGRESS	1	9	≥6	12	1T	S	HAS/DMII / DMG / OBESIDADE MORBIDA	N	S	S_HIPERT	0
499	MESQUITA	FALSE	7839	22	≤24	S	RJ	3	NB	5	≥10	1	C	1	0	>16	17	>3	5	3	NÃO	3	2	≤2	1	1	0	0	0	NÃO	N	0	0	0		2013-01-16	V		1	4	<6	16	>1T	N	N	N	N	NÃO	0
	HUPE	TRUE	1807205	27	>24	S	OUTRO	5	NB	5	≥10	2	O	1	0					3	NÃO	3	6	>2	3	0	3	1	2	SIM	S	2	AB1	0	2014-06-02	2015-03-09	C	DVH	1	9	≥6	1	1T	S	HAS / DVHC / ITU REPETICAO	N	N	S_HIPERT	0
500	MESQUITA	FALSE	7209	26	>24	S	RJ	2	NB	3	<10	1	C	1	0	>16	17	≤3	1	2	NÃO	3	3	>2	2	2	0	0	0	NÃO	N	0	0	0		2013-01-16	V		1	3	<6	22	>1T	N	N	N	N	NÃO	0
501	MESQUITA	FALSE	694	20	≤24	S	RJ	1	B	6	≥10	2	O	2	1	≤16	15	≤3	3	2	NÃO	3	1	≤2	0	0	0	0	0	NÃO	N	0	0	0	2012-04-15	2013-01-17	V		1	9	≥6	14	>1T	N	N	N	N	NÃO	0
	HUPE	TRUE	1601705	25	>24	S	RJ	2	NB	3	<10	2	O		1								5	>2	3	3	0	1	2	SIM	S	1	AB1			2015-01-15	V		1	8	≥6			S	DM	N	N	NÃO	0
	HUPE	TRUE	1670667	28	>24	S	RJ	3	NB	4	<10	1	C	1	0					3	NÃO	3	3	>2	2	0	2	0	0	NÃO	N	0	0	0	2013-12-28	2014-08-22	C	COLAGENOSE	1	6	≥6			S	COLAGENOSE/ NEFROPATIA	N	S	PRETERMO	0
502	MESQUITA	FALSE	7879	20	≤24	S	RJ	3	NB	2	<10	2	O	1	0	≤16	14	>3	15	2	NÃO	3	2	≤2	1	1	0	0	0	NÃO	N	0	0	0	2012-08-27	2013-01-17	V		1	5	<6	6	1T	N	N	M I U	S	M I U	1
	HUPE	TRUE	1801694	21	≤24	S	RJ	2	NB	5	≥10	2	O	1	0					2			1	≤2	0	0	0	0	0	NÃO	N	0	0	0		2014-12-16	V		1					S	ARTRITE REUMATOIDE	N	N	NÃO	0
503	MESQUITA	FALSE	7882	23	≤24	S	RJ	1	B	6	≥10	1	C	2	1	≤16	14	≤3	2	2	NÃO	3	2	≤2	1	1	0	0	0	NÃO	N	0	0	0	2012-05-15	2013-01-17	V		1	10	≥6	7	1T	N	N	N	N	NÃO	0
	HUPE	TRUE	1807543	31	>24	S	RJ	2	NB	7	≥10	1	C	6	1					3	NÃO	3	1	≤2	0	0	0	0	0	NÃO	N	0	0	0		NA								S	DIABETES	N	S	M I U	1
504	MESQUITA	FALSE	5302	19	≤24	N	RJ	2	NB	6	≥10	1	C	1	0	≤16	16	≤3	1	2	NÃO	3																	1	2	<6	16	>1T	N	N	N
505	MESQUITA	FALSE	3689	15	≤24	S	RJ	3	NB	3	<10	1	C	2	1	≤16	14	≤3	1	3	NÃO	3	1	≤2	0	0	0	0	0	NÃO	N	0	0	0		2013-01-17	V		1	7	≥6	20	>1T	N	N	N	N	NÃO	0
	HUPE	TRUE	1689429	26	>24	S	RJ	1	B	7	≥10	3	O	2	1					2			3	>2	1	1	0	1	1	SIM	S	2	AB1	NATI	2014-02-10	2014-10-22	V		1	7	≥6	1	1T	S	ERISSOMIA CROMOSSOMO X + PERDAS GESTACIONAIS	N	S	PRETERMO	0
	HUPE	TRUE	1809147	38	>24	S	OUTRO	3	NB	6	≥10	1	C	2	1					2			1	≤2	0	0	0	0	0	NÃO	N	0	0	0		2015-01-31	C	OLIGODRAMNIA	1	10	≥6	8	1T	S	DVHC	N	S	S_HIPERT	0
506	MESQUITA	FALSE	7699	20	≤24	S	RJ	3	NB	5	≥10	2	O	1	0	>16	18	≤3	2	2	NÃO	3	1	≤2	0	0	0	0	0	NÃO	N	0	0	0	2012-04-15	2013-01-17	C	ADRAMNIA	1	8	≥6	6	1T	N	N	CIR	S	CIR	0
507	MESQUITA	FALSE	7868	21	≤24	S	RJ	3	NB	3	<10	1	C	1	0	≤16	13	>3	5	3	NÃO	3	2	≤2	1	1	0	0	0	NÃO	N	0	0	0		2013-01-16	V		1	5	<6	17	>1T	N	N	N	N	NÃO	0
	HUPE	TRUE	1656955	35	>24	N	RJ	1	B	4	<10	2	O	1	0					3	NÃO	3	8	>2				1	4	SIM	S													S	TROMBOFILIA	N
	HUPE	TRUE	1808730	21	≤24	S	RJ	3	NB	3	<10	2	O	2	1					1			2	≤2	1	0	1	0	0	NÃO	N	0	0	0	2014-04-01	2015-01-18	C	TVP	1	10	≥6	8	1T	S	TVP	N	N	NÃO	0
508	MESQUITA	FALSE	7897	35	>24	S	RJ	1	B	6	≥10	1	C	3	1	>16	17	≤3	3	3	NÃO	3	2	≤2	1	1	0	0	0	NÃO	N	0	0	0	2012-04-15	2013-01-17	V		1	4	<6	17	>1T	N	N	N	N	NÃO	0
509	MESQUITA	FALSE	7925	32	>24	S	RJ	2	NB	6	≥10	1	C	3	1	>16	18	≤3	2	3	NÃO	3	4	>2	1	0	1	1	2	SIM	S	2	AB1	0	2012-04-06	2013-01-18	C	SEROTIN	1	8	≥6	9	1T	N	N	N	N	NÃO	0
	HUPE	TRUE	1807935	36	>24	N	OUTRO	1	B	4	<10	1	C		1					2			4	>2	2	0	2	1	1	SIM	S	1	NEO	GEMELAR										S	LES	N
510	MESQUITA	FALSE	1264	24	≤24	S	RJ	2	NB	7	≥10	1	C	1	0	>16	21	>3	7	2	NÃO	3	1	≤2	0	0	0	0	0	NÃO	N	0	0	0		2013-01-17	C	MACROS	1	10	≥6	7	1T	N	N	N	N	NÃO	0
	HUPE	TRUE	1807552	39	>24	S	RJ	1	B	4	<10	1	C	2	1					3	NÃO	3	3	>2	1	0	1	1	1	SIM	S	1	AB1	0	2014-01-11	2014-11-13	C	TVP, GEST A TERMO	1	10	≥6	6	1T	S	TVP REPETICAO + CA TIREOIDE	N	N	NÃO	0
511	MESQUITA	FALSE	5025	15	≤24	S	RJ	2	NB	5	≥10	2	O	2	1	≤16	14	≤3	1	3	NÃO	3	1	≤2	0	0	0	0	0	NÃO	N	0	0	0		2013-01-18	V		1	7	≥6	22	>1T	N	N	N	S	CIR	0
	HUPE	TRUE	1738598	20	≤24	S	OUTRO	1	B	5	≥10	2	O		1					1			1	≤2	0	0	0	0	0	NÃO	N	0	0	0		2015-02-16	V		1	12	≥6	8	1T	N	N	N	N		0
512	MESQUITA	FALSE	3720	21	≤24	S	OUTRO	3	NB	2	<10	2	O	1	0	≤16	13	>3	99	3	NÃO	3	4	>2	2	2	0	1	1	SIM	S	1	AB1	0		2013-01-18	V		1	9	≥6	22	>1T	N	N	ITU	N	NÃO	0
	HUPE	TRUE	1807973	30	>24	N	RJ	1	B	6	≥10	1	C	3	1					2			1	≤2	0	0	0	0	0	NÃO	N	0	0	0										S	TROMBOSE	N
	HUPE	TRUE	1793636	16	≤24	S	RJ	4	NB	5	≥10	2	O	2	1					2			1	≤2	0	0	0	0	0	NÃO	N	0	0	0		2014-12-30	V		1	10	≥6	9	1T	S	ARTRITE	N	N		0
513	MESQUITA	FALSE	7932	20	≤24	S	RJ	3	NB	3	<10	1	C	1	0	≤16	15	>3	4	2	NÃO	3	1	≤2	0	0	0	0	0	NÃO	N	0	0	0		2013-01-19	V		1	7	≥6	14	>1T	N	N	N	N	NÃO	0
514	MESQUITA	FALSE	7864	23	≤24	S	RJ	3	NB	6	≥10	1	C	2	1	≤16	15	>3	4	3	NÃO	3	2	≤2	1	1	0	0	0	NÃO	N	0	0	0		2013-01-19	V		1	5	<6	16	>1T	N	N	N	N	NÃO	0
	HUPE	TRUE	1673376	31	>24	S	RJ	3	NB	7	≥10	1	C	2	1					2			5	>2	2	2	0	1	2	SIM	S	3	NATI	AB1	2014-05-15	2014-12-10	V							S	LES + NEFRITE CLASSE 3	N	S	OBITO FETAL INTRAUTERINO	0
515	MESQUITA	FALSE	7947	37	>24	S	RJ	1	B	6	≥10	1	C	3	1	>16	19	≤3	1	3	NÃO	3	2	≤2	1	1	0	0	0	NÃO	N	0	0	0	2012-04-16	2013-01-18	V		1	9	≥6	6	1T	N	N	N	N	NÃO	0
	HUPE	TRUE	1591948	18	≤24	S	RJ	1	B	3	<10	1	C		1					2			1	≤2	0	0	0	0	0	NÃO	N	0	0	0		2015-01-06	V		1	10	≥6	10	1T	S	DIABETES	N	N		0
516	MESQUITA	FALSE	7030	32	>24	S	RJ	2	NB	4	<10	1	C	1	0	>16	25	≤3	1	3	NÃO	3	2	≤2	1	1	0	0	0	NÃO	N	0	0	0		2013-01-18	V		1	6	≥6	26	>1T	N	N	N	N	NÃO	0
	HUPE	TRUE	1768863	23	≤24	S	RJ	3	NB	5	≥10	2	O	1	0					1			1	≤2	0	0	0	0	0	NÃO	N	0	0	0	2012-02-20	2012-11-07	C	HIV	1	10	≥6			S	HIV	RPMO	N	NÃO	0
517	MESQUITA	FALSE	7946	24	≤24	S	RJ	1	B	6	≥10	1	C	2	1	≤16	15	>3	5	2	NÃO	3	2	≤2	1	0	1	0	0	NÃO	N	0	0	0	2012-05-05	2013-01-19	C	FALHA IND	1	5	<6	13	>1T	N	N	RPMO	S	BPN	0
	HUPE	TRUE	1272033	26	>24	N	OUTRO	1	B	5	≥10	2	O	1	0					2			1	≤2	0	0	0	0	0	NÃO	N	0	0	0										N	N	N
518	MESQUITA	FALSE	2108	22	≤24	S	RJ	1	B	5	≥10	1	C	1	0	≤16	13	≤3	1	2	NÃO	3	2	≤2	1	1	0	0	0	NÃO	N	0	0	0		2013-01-19	V		1	7	≥6	13	>1T	N	N	N	N	NÃO	0
	HUPE	TRUE	1807656	40	>24	S	RJ	3	NB	2	<10	2	O	2	1					2			5	>2	3	1	2	1	1	SIM	S	1	AB1	0	2014-02-15	2015-01-30	C	DVHC	1	12	≥6	1	1T	S	HAS / DVHC / DMG / MIOMATOSE UTERINA	N	S	S_HIPERT	0
519	MESQUITA	FALSE	8011	44	>24	S	RJ	3	NB	3	<10	2	O	1	0	≤16	14	≤3	2	3	NÃO	3	11	>2	9	9	0	1	1	SIM	S	1	AB1	0		2013-01-19	V		0	0	<6	22	>1T	N	N	N	N	NÃO	0
	HUPE	TRUE	612862	30	>24	S	RJ	3	NB	5	≥10	1	C	1	0					3	NÃO	3	1	≤2	0	0	0	0	0	NÃO	N	0	0	0	2014-04-23	2015-02-14	C	DVHC	1	11	≥6	8	1T	S	DVHC	N	N		0
	HUPE	TRUE	1513751	29	>24	S	RJ	2	NB	6	≥10	2	O	2	1					2			2	≤2	1	1	0	0	0	NÃO	N	0	0	0	2014-01-05	2014-10-07	V		1	5	<6	8	1T	S	HAS / DVHC	N	S	S_HIPERT	0
521	MESQUITA	FALSE	8004	38	>24	S	RJ	2	NB	1	<10	2	O	1	0	>16	18	≤3	3	2	NÃO	3	7	>2	6	6	0	0	0	NÃO	N	0	0	0	2012-04-01	2013-01-19	V		0	0	<6	31	>1T	N	N	N	N	NÃO	0
	HUPE	TRUE		39	>24	N	OUTRO	3	NB	2	<10	2	O	2	1					1			1	≤2	0	0	0	0	0	NÃO	N	0	0	0										N	N	N
522	MESQUITA	FALSE	7631	20	≤24	S	RJ	3	NB	4	<10	1	C	1	0	≤16	14	≤3	3	2	NÃO	3	1	≤2	0	0	0	0	0	NÃO	N	0	0	0	2012-04-05	2013-01-19	C	FALHA IND	1	7	≥6	7	1T	N	N	N	S	CIR	0
523	MESQUITA	FALSE	7890	17	≤24	S	RJ	2	NB	6	≥10	1	C	1	0	≤16	15	≤3	2	2	NÃO	3	1	≤2	0	0	0	0	0	NÃO	N	0	0	0	2012-04-23	2013-01-19	V		1	5	<6	6	1T	N	N	N	N	NÃO	0
524	MESQUITA	FALSE	7995	24	≤24	S	RJ	1	B	6	≥10	1	C	1	0	>16	21	≤3	1	3	NÃO	3	1	≤2	0	0	0	0	0	NÃO	N	0	0	0	2012-04-25	2013-01-19	V		1	5	<6	22	>1T	N	N	N	N	NÃO	0
525	MESQUITA	FALSE	3779	22	≤24	S	RJ	1	B	6	≥10	1	C	2	1	>16	20	≤3	1	1	NÃO	3	1	≤2	0	0	0	0	0	NÃO	N	0	0	0		2013-01-20	V		1	7	≥6	6	1T	N	N	N	N	NÃO	0
526	MESQUITA	FALSE	5191	26	>24	S	RJ	1	B	6	≥10	1	C	1	0	≤16	16	>3	30	2	NÃO	3	1	≤2	0	0	0	0	0	NÃO	N	0	0	0	2012-04-05	2013-01-19	C	PELVICO	1	8	≥6	11	1T	N	N	N	N	NÃO	0
527	MESQUITA	FALSE	8014	33	>24	S	OUTRO	3	NB	2	<10	1	C	1	0	≤16	13	>3	4	2	NÃO	3	3	>2	1	1	0	1	1	SIM	S	1	AB1	0		2013-01-20	C	SFA	1	4	<6	17	>1T	N	N	ASFIXIA PERINATAL	S	APGAR5<7/UTI NEO	0
528	MESQUITA	FALSE	8017	31	>24	S	RJ	3	NB	3	<10	1	C	2	1	≤16	15	≤3	2	1	NÃO	3	7	>2	5	5	0	1	1	SIM	S	1	AB1	0	2012-03-26	2013-01-20	V		0	0	<6			N	N	N	N	NÃO	0
529	MESQUITA	FALSE	3917	31	>24	S	OUTRO	4	NB	6	≥10	1	C	1	0	>16	18	≤3	1	2	NÃO	3	2	≤2	1	1	0	0	0	NÃO	N	0	0	0	2012-04-08	2013-01-19	V		1	8	≥6	6	1T	N	N	N	N	NÃO	0
530	MESQUITA	FALSE	1337	18	≤24	S	RJ	3	NB	2	<10	1	C	1	0	≤16	15	>3	8	2	NÃO	3	1	≤2	0	0	0	0	0	NÃO	N	0	0	0		2013-01-21	V		1	9	≥6	14	>1T	N	N	N	N	NÃO	0
531	MESQUITA	FALSE	8023	25	>24	S	RJ	2	NB	3	<10	1	C	1	0	≤16	15	>3	5	1	NÃO	3	5	>2	3	3	0	1	1	SIM	S	1	AB1	0		2013-01-20	V		1	6	≥6	17	>1T	N	N	N	N	NÃO	0
532	MESQUITA	FALSE	4869	24	≤24	S	RJ	3	NB	5	≥10	1	C	2	1	>16	19	≤3	2	1	NÃO	3	1	≤2	0	0	0	0	0	NÃO	N	0	0	0		2013-01-20	V		1	9	≥6	6	1T	N	N	N	N	NÃO	0
533	MESQUITA	FALSE	3941	19	≤24	S	RJ	3	NB	5	≥10	1	C	1	0	>16	17	>3	4	1	NÃO	3	1	≤2	0	0	0	0	0	NÃO	N	0	0	0		2013-01-20	C	SFA	1	10	≥6	6	1T	N	N	SEPSE ITU	N	NÃO	0
534	MESQUITA	FALSE	1767	25	>24	S	RJ	1	B	6	≥10	1	C	2	1	>16	17	≤3	3	2	NÃO	3	1	≤2	0	0	0	0	0	NÃO	N	0	0	0	2012-05-02	2013-01-21	V		1	6	≥6	3	1T	N	N	RPPMO	S	PRETERMO	0
535	MESQUITA	FALSE	8039	20	≤24	S	RJ	1	B	5	≥10	1	C	1	0	≤16	14	>3	5	2	NÃO	3	2	≤2	1	1	0	0	0	NÃO	N	0	0	0		2013-01-21	C	FALHA IND	1	3	<6	18	>1T	N	N	RPPMO	S	PRETERMO	0
536	MESQUITA	FALSE	8026	23	≤24	S	RJ	1	B	4	<10	1	C	2	1	>16	17	≤3	1	3	NÃO	3	2	≤2	1	1	0	0	0	NÃO	N	0	0	0		2013-01-21	V		1	7	≥6	8	1T	N	N	N	N	NÃO	0
537	MESQUITA	FALSE	1838	19	≤24	S	OUTRO	3	NB	5	≥10	1	C	1	0	≤16	16	≤3	1	1	NÃO	3	1	≤2	0	0	0	0	0	NÃO	N	0	0	0	2012-04-04	2013-01-21	V		1	5	<6	13	>1T	S	SIFILIS	SIFILIS	S	MIU	1
538	MESQUITA	FALSE	8054	26	>24	S	RJ	3	NB	5	≥10	2	O	1	0	≤16	14	≤3	2	3	NÃO	3	2	≤2	1	0	1	0	0	NÃO	N	0	0	0	2012-04-19	2013-01-21	C	RPMO	1	3	<6	6	1T	N	N	RPMO	N	NÃO	0
539	MESQUITA	FALSE	8044	26	>24	S	RJ	3	NB	6	≥10	1	C	2	1	>16	25	≤3	1	3	NÃO	3	1	≤2	0	0	0	0	0	NÃO	N	0	0	0		2013-01-21	V		1	8	≥6	7	1T	N	N	N	S	CIR	0
540	MESQUITA	FALSE	8052	17	≤24	S	RJ	1	B	3	<10	1	C	1	0	≤16	14	≤3	1	2	SIM	2	1	≤2	0	0	0	0	0	NÃO	N	0	0	0		2013-01-21	V		1	9	≥6	7	1T	S	SIFILIS	SIFILIS	S	CIR	0
541	MESQUITA	FALSE	4447	26	>24	S	OUTRO	1	B	6	≥10	1	C	2	1	≤16	16	≤3	3	3	NÃO	3	2	≤2	1	0	1	0	0	NÃO	N	0	0	0		2013-01-23	V		1	4	<6	7	1T	N	N	N	N	NÃO	0
542	MESQUITA	FALSE	8049	22	≤24	S	RJ	3	NB	6	≥10	1	C	2	1	>16	17	>3	4	3	NÃO	3	1	≤2	0	0	0	0	0	NÃO	N	0	0	0		2013-01-21	C	PARADA PROGRES	1	9	≥6	8	1T	N	N	N	N	NÃO	0
543	MESQUITA	FALSE	8063	19	≤24	S	RJ	1	B	5	≥10	1	C	3	1	>16	17	>3	6	1	NÃO	3	1	≤2	0	0	0	0	0	NÃO	N	0	0	0		2013-01-21	V		0	2	<6	5	1T	S	SIFILIS	SIFILIS	N	NÃO	0
544	MESQUITA	FALSE	3396	18	≤24	S	RJ	3	NB	6	≥10	2	O	1	0	≤16	16	≤3	1	2	SIM	1	1	≤2	0	0	0	0	0	NÃO	N	0	0	0		2013-01-21	V		1	5	<6	20	>1T	N	N	N	N	NÃO	0
545	MESQUITA	FALSE	7844	25	>24	S	OUTRO	1	B	6	≥10	1	C	2	1	>16	17	≤3	2	3	NÃO	3	1	≤2	0	0	0	0	0	NÃO	N	0	0	0	2012-04-05	2013-01-21	V		1	7	≥6	8	1T	N	N	N	N	NÃO	0
546	MESQUITA	FALSE	7870	31	>24	S	RJ	3	NB	6	≥10	1	C	2	1	≤16	15	≤3	3	2	NÃO	3	3	>2	2	2	0	0	0	NÃO	N	0	0	0		2013-01-22	V		1	7	≥6	17	>1T	N	N	N	N	NÃO	0
547	MESQUITA	FALSE	8091	19	≤24	S	OUTRO	1	B	3	<10	2	O	1	0	≤16	15	>3	4	3	NÃO	3	2	≤2	1	0	1	0	0	NÃO	N	0	0	0	2012-04-20	2013-01-21	C	RPMO	1	1	<6	30	>1T	S	RPMO	PRETERMO	S	PRETERMO	0
548	MESQUITA	FALSE	4060	30	>24	S	RJ	1	B	6	≥10	1	C	2	1	≤16	15	>3	5	3	NÃO	3	2	≤2	1	1	0	0	0	NÃO	N	0	0	0		2013-01-22	V		1	7	≥6	12	1T	N	N	N	N	NÃO	0
549	MESQUITA	FALSE	7863	16	≤24	S	RJ	3	NB	3	<10	1	C	1	0	≤16	15	≤3	1	2	SIM	2	1	≤2	0	0	0	0	0	NÃO	N	0	0	0		2013-01-21	V		1	5	<6	11	1T	N	N	N	S	BPN	0
550	MESQUITA	FALSE	8095	21	≤24	S	RJ	1	B	6	≥10	1	C	1	0	>16	18	≤3	1	2	SIM	2	1	≤2	0	0	0	0	0	NÃO	N	0	0	0		2013-01-21	V		1	6	≥6	16	>1T	N	N	N	N	NÃO	0
551	MESQUITA	FALSE	8169	20	≤24	N	RJ	2	NB	2	<10	2	O	1	0	≤16	15	>3	5	1	SIM	1	1	≤2	0	0	0	0	0	NÃO	N	0	0	0					0					N	N	N	N	NÃO	0
552	MESQUITA	FALSE	6031	27	>24	S	RJ	3	NB	5	≥10	2	O	1	0	≤16	13	≤3	2	3	NÃO	3	5	>2	2	2	0	1	2	SIM	S	2	AB1	0		2013-01-23	V		1	5	<6	7	1T	N	N	N	N	NÃO	0
553	MESQUITA	FALSE	8164	26	>24	S	RJ	3	NB	4	<10	1	C	2	1	≤16	15	>3	99	2	NÃO	3	4	>2	2	2	0	1	1	SIM	S	1	AB1	0	2012-05-02	2013-01-23	V		1	1	<6	24	>1T	N	N	RPMO	N	NÃO	0
554	MESQUITA	FALSE	7774	18	≤24	S	RJ	1	B	4	<10	2	O	1	0	≤16	15	≤3	3	1	NÃO	3	1	≤2	0	0	0	0	0	NÃO	N	0	0	0		2013-01-23	V		1	7	≥6	16	>1T	N	N	N	N	NÃO	0
555	MESQUITA	FALSE	617	17	≤24	S	RJ	3	NB	6	≥10	1	C	1	0	>16	23	>3	4	3	NÃO	3	3	>2	1	1	0	1	1	SIM	S	1	AB1	0		2013-01-23	V		1	10	≥6	24	>1T	N	N	N	N	NÃO	0
557	MESQUITA	FALSE	7991	17	≤24	S	RJ	3	NB	4	<10	1	C	1	0	≤16	15	≤3	1	3	NÃO	3	1	≤2	0	0	0	0	0	NÃO	N	0	0	0	2012-04-13	2013-01-23	C	FALHA IND	1	7	≥6	13	>1T	N	N	RPMO	N	NÃO	0
558	MESQUITA	FALSE	8157	20	≤24	S	OUTRO	3	NB	3	<10	1	C	1	0	≤16	14	≤3	1	2	NÃO	3	1	≤2	0	0	0	0	0	NÃO	N	0	0	0	2012-04-25	2013-01-23	V		1	3	<6	8	1T	N	N	N	N	NÃO	0
559	MESQUITA	FALSE	1609	36	>24	S	RJ	3	NB	6	≥10	1	C	3	1	≤16	16	>3	13	2	NÃO	3	2	≤2	1	1	0	0	0	NÃO	N	0	0	0		2013-01-24	C	MACROS	1	5	<6	13	>1T	N	N	N	N	NÃO	0
561	MESQUITA	FALSE	8196	37	>24	S	RJ	3	NB	5	≥10	1	C	2	1	>16	19	≤3	3	2	NÃO	3	3	>2	2	2	0	0	0	NÃO	N	0	0	0	2012-04-25	2013-01-23	V		1	4	<6	13	>1T	N	N	N	N	NÃO	0
562	MESQUITA	FALSE	7623	35	>24	S	RJ	3	NB	2	<10	2	O	1	0	>16	17	>3	5	2	NÃO	3	5	>2	4	3	1	0	0	NÃO	S	1	DPP	0	2012-04-27	2013-01-23	V		1	8	≥6	4	1T	N	N	HANC	S	S_HIPERT	0
563	MESQUITA	FALSE	1605	22	≤24	N	RJ	3	NB	6	≥10	1	C	3	1	≤16	15	≤3	1	2	NÃO	3																	1	3	<6	17	>1T	N	N	N
564	MESQUITA	FALSE	8226	37	>24	S	RJ	1	B	6	≥10	1	C	1	0	>16	18	>3	4	1	NÃO	3	3	>2	2	2	0	0	0	NÃO	N	0	0	0		2013-01-23	V		1	4	<6	9	1T	N	N	N	N	NÃO	0
565	MESQUITA	FALSE	8147	19	≤24	S	RJ	3	NB	3	<10	1	C	2	1	≤16	14	≤3	1	3	NÃO	3	2	≤2	1	1	0	0	0	NÃO	N	0	0	0	2012-04-11	2013-01-23	V		1	8	≥6	11	1T	N	N	N	N	NÃO	0
566	MESQUITA	FALSE	8223	19	≤24	S	RJ	1	B	5	≥10	2	O	2	1	≤16	16	≤3	3	1	NÃO	3	1	≤2	0	0	0	0	0	NÃO	N	0	0	0		2013-01-23	V		1	6	≥6	9	1T	N	N	N	N	NÃO	0
567	MESQUITA	FALSE	4797	20	≤24	S	RJ	1	B	6	≥10	2	O	1	0	≤16	15	>3	5	2	NÃO	3	1	≤2	0	0	0	0	0	NÃO	N	0	0	0	2012-04-27	2013-01-23	V		1	4	<6	10	1T	N	N	N	N	NÃO	0
568	MESQUITA	FALSE	8010	36	>24	S	RJ	2	NB	4	<10	1	C	1	0	>16	17	>3	5	1	NÃO	3	3	>2	1	0	1	1	1	SIM	S	AB1	0	0		2013-01-23	C	ADRAMNIA	1	10	≥6	9	1T	N	N	OLIGOIDR	N	NÃO	0
569	MESQUITA	FALSE	7712	28	>24	S	RJ	3	NB	6	≥10	1	C	2	1	>16	20	≤3	3	1	NÃO	3	2	≤2	1	0	1	0	0	NÃO	N	0	0	0	2012-04-10	2013-01-23	C	RPMO	1	8	≥6	10	1T	N	N	RPMO	N	NÃO	0
570	MESQUITA	FALSE	2819	17	≤24	S	OUTRO	3	NB	5	≥10	1	C	1	0	≤16	16	≤3	1	1	SIM	1	1	≤2	0	0	0	0	0	NÃO	N	0	0	0	2012-05-14	2013-01-24	C	SFA	1	10	≥6	14	>1T	N	N	SFA	N	NÃO	0
571	MESQUITA	FALSE	8213 (Na entrevista é 8113)	26	>24	S	OUTRO	3	NB	6	≥10	1	C	2	1	>16	19	≤3	1	3	NÃO	3	2	≤2	1	1	0	0	0	NÃO	N	0	0	0		2013-01-23	V		1	6	≥6			N	N	N	N	NÃO	0
572	MESQUITA	FALSE	8177	22	≤24	S	RJ	3	NB	5	≥10	1	C	2	1	≤16	15	≤3	3	3	NÃO	3	2	≤2	1	0	1	0	0	NÃO	N	0	0	0	2012-04-24	2013-01-23	V		1					N	N	N	N	NÃO	0
573	MESQUITA	FALSE	4835	17	≤24	S	RJ	3	NB	6	≥10	2	O	1	0	≤16	15	≤3	1	2	NÃO	3	1	≤2	0	0	0	0	0	NÃO	N	0	0	0	2012-04-14	2013-01-24	C	SFA	1	13	≥6			N	N	RPMO	N	NÃO	0
575	MESQUITA	FALSE	880	18	≤24	S	RJ	3	NB	5	≥10	2	O	2	1	≤16	16	≤3	1	3	NÃO	3	1	≤2	0	0	0	0	0	NÃO	N	0	0	0		2013-01-26	C	SEROTIN	1	10	≥6	10	1T	N	N	N	N		0
576	MESQUITA	FALSE	4573	19	≤24	S	RJ	2	NB	5	≥10	1	C	2	1	≤16	14	≤3	1	2	NÃO	3	1	≤2	0	0	0	0	0	NÃO	N	0	0	0		2013-01-24	V		1	6	≥6			N	N	N	N		0
577	MESQUITA	FALSE	8146	24	≤24	S	RJ	3	NB	5	≥10	1	C	2	1	>16	17	≤3	3	3	NÃO	3	2	≤2	1	1	0	0	0	NÃO	N	0	0	0	2012-05-05	2013-01-24	V		1	6	≥6			N	N	N	S	CIR	0
579	MESQUITA	FALSE	8241	34	>24	S	RJ	2	NB	2	<10	1	C	1	0	>16	17	≤3	3	2	NÃO	3	2	≤2	1	1	0	0	0	NÃO	N	0	0	0		2013-01-24	C	SFA	1	7	≥6	8	1T	S	HAS	N	N	S_HIPERT	0
580	MESQUITA	FALSE	2688	25	>24	S	RJ	3	NB	6	≥10	1	C	1	0	>16	19	≤3	3	3	NÃO	3	1	≤2	0	0	0	0	0	NÃO	N	0	0	0	2012-04-08	2013-01-25	V		1	7	≥6	7	1T	N	N	N	N	NÃO	0
582	MESQUITA	FALSE	4808	34	>24	S	RJ	3	NB	6	≥10	1	C	5	1	>16	25	≤3	1	3	NÃO	3	2	≤2	1	0	1	0	0	NÃO	N	0	0	0	2012-04-06	2013-01-25	C	MACROS	1	4	<6			N	N	N	N	NÃO	0
583	MESQUITA	FALSE	8244	18	≤24	S	RJ	1	B	3	<10	1	C	2	1	≤16	15	≤3	1	2	SIM	2	2	≤2	1	1	0	0	0	NÃO	N	0	0	0	2012-03-21	2013-01-25	V		1	7	≥6			N	N	N	N	NÃO	0
584	MESQUITA	FALSE	6376	28	>24	N	RJ	3	NB	6	≥10	1	C	2	1	>16	17	≤3	1	3	NÃO	3	1	≤2	0	0	0	0	0	NÃO	N	0	0	0					1	3	<6	5	1T	N	N	N	N	NÃO	0
585	MESQUITA	FALSE	8238	29	>24	S	OUTRO	3	NB	6	≥10	1	C	2	1	>16	17	>3	5	3	NÃO	3	2	≤2	1	1	0	0	0	NÃO	N	0	0	0		2013-01-24	V		1	3	<6	11	1T	N	N	SIFILIS	S	SIFILIS CONG	0
586	MESQUITA	FALSE	7505	16	≤24	S	RJ	1	B	5	≥10	1	C	1	0	≤16	15	≤3	2	3	NÃO	3	1	≤2	0	0	0	0	0	NÃO	N	0	0	0	2012-04-09	2013-01-24	C	PELVICO	1	5	<6	9	1T	N	N	N	N	NÃO	0
587	MESQUITA	FALSE	8097	26	>24	S	RJ	3	NB	6	≥10	1	C	2	1	≤16	15	≤3	2	3	NÃO	3	6	>2	5	4	1	0	0	NÃO	N	0	0	0	2012-05-05	2013-01-26	C	FALHA IND	1	5	<6	26	>1T	N	N	MACROS	S	SEPSE NEO	0
588	MESQUITA	FALSE	8270	19	≤24	S	OUTRO	1	B	5	≥10	1	C	1	0	>16	18	≤3	1	3	NÃO	3	1	≤2	0	0	0	0	0	NÃO	N	0	0	0	2012-08-27	2013-01-24	V		1	4	<6			N	N	N	S	CIR	0
590	MESQUITA	FALSE	3883	19	≤24	S	RJ	2	NB	3	<10	1	C	1	0	>16	17	>3	6	3	NÃO	3	1	≤2	0	0	0	0	0	NÃO	N	0	0	0		2013-01-25	V		1	5	<6			N	N	SIFILIS	S	SIFILIS CONG	0
591	MESQUITA	FALSE	3296	26	>24	S	OUTRO	3	NB	6	≥10	1	C	2	1	≤16	15	≤3	3	3	NÃO	3	2	≤2	1	1	0	0	0	NÃO	N	0	0	0	2012-04-28	2013-01-25	V		1	9	≥6			N	N	N	N	NÃO	0
592	MESQUITA	FALSE	4653	20	≤24	S	RJ	2	NB	6	≥10	1	C	1	0	>16	18	≤3	1	2	SIM	2	1	≤2	0	0	0	0	0	NÃO	N	0	0	0		2013-01-28	C	SEROTIN	1	6	≥6	12	1T	N	N	N	N	NÃO	0
593	MESQUITA	FALSE	4488	39	>24	S	RJ	3	NB	3	<10	1	C	1	0	>16	19	≤3	1	3	NÃO	3	6	>2	4	4	0	1	1	SIM	S	1	AB1	0		2013-01-26	V		1	9	≥6	11	1T	N	N	N	N	NÃO	0
594	MESQUITA	FALSE	420	25	>24	S	RJ	3	NB	5	≥10	1	C	1	0	≤16	13	>3	10	2	NÃO	3	1	≤2	0	0	0	0	0	NÃO	N	0	0	0	2012-04-25	2013-01-25	V		1	7	≥6	8	1T	N	N	N	N	NÃO	0
595	MESQUITA	FALSE	6357	22	≤24	S	RJ	3	NB	6	≥10	1	C	2	1	≤16	13	>3	4	3	NÃO	3	2	≤2	1	0	1	0	0	NÃO	N	0	0	0		2013-01-25	C	PARADA PROGRES	1	5	<6	8	1T	N	N	OLIGOIDR	N	NÃO	0
596	MESQUITA	FALSE	8342	24	≤24	S	RJ	1	B	6	≥10	1	C	2	1	>16	19	≤3	1	3	NÃO	3	2	≤2	0	0	0	1	1	SIM	S	1	AB1	0	2012-04-21	2013-01-26	V		1	6	≥6	8	1T	N	N	N	N	NÃO	0
597	MESQUITA	FALSE	8343	22	≤24	S	RJ	1	B	7	≥10	2	O	1	0	≤16	16	≤3	3	1	SIM	1	2	≤2	1	0	1	0	0	NÃO	N	0	0	0		2013-01-26	V					24	>1T	N	N	N	N	NÃO	0
598	MESQUITA	FALSE	6420	16	≤24	S	RJ	3	NB	3	<10	2	O	1	0	≤16	13	≤3	3	1	NÃO	3	1	≤2	0	0	0	0	0	NÃO	N	0	0	0		2013-01-26	V		1	8	≥6	12	1T	N	N	N	S	CIR	0
599	MESQUITA	FALSE	8347	36	>24	S	RJ	3	NB	6	≥10	2	O	1	0	>16	18	>3	4	3	NÃO	3	5	>2	3	3	0	1	1	SIM	S	1	AB1	0	2012-04-23	2013-01-26	V		1	1	<6	34	>1T	N	N	N	N	NÃO	0
600	MESQUITA	FALSE	5417	18	≤24	S	RJ	3	NB	3	<10	2	O	1	0	≤16	16	≤3	1	2	NÃO	3	1	≤2	0	0	0	0	0	NÃO	N	0	0	0		2013-01-26	C	SFA	1	10	≥6	17	>1T	N	N	N	N	NÃO	0
601	MESQUITA	FALSE	8349	26	>24	S	RJ	3	NB	5	≥10	2	O	1	0	≤16	14	>3	5	2	NÃO	3	4	>2	1	1	0	1	2	SIM	S	2	AB1	0	2012-04-24	2013-01-26	V		1	3	<6			N	N	N	N	NÃO	0
602	MESQUITA	FALSE	8362	32	>24	S	RJ	3	NB	3	<10	2	O	1	0	≤16	16	>3	20	2	NÃO	3	2	≤2	1	1	0	0	0	NÃO	N	0	0	0		2013-01-26	V		1	4	<6	22	>1T	N	N	N	N	NÃO	0
603	MESQUITA	FALSE	7976	15	≤24	S	RJ	3	NB	4	<10	2	O	2	1	≤16	14	≤3	1	2	NÃO	3	1	≤2	0	0	0	0	0	NÃO	N	0	0	0		2013-01-26	V		1	12	≥6	8	1T	N	N	N	N	NÃO	0
604	MESQUITA	FALSE	4069	23	≤24	S	RJ	3	NB	6	≥10	1	C	3	1	>16	18	>3	4	3	NÃO	3	1	≤2	0	0	0	0	0	NÃO	N	0	0	0	2012-04-17	2013-01-27	V		1	7	≥6	9	1T	N	N	N	N	NÃO	0
605	MESQUITA	FALSE	6339	20	≤24	S	RJ	1	B	6	≥10	2	O	4	1	≤16	15	>3	8	1	SIM	1	1	≤2	0	0	0	0	0	NÃO	N	0	0	0		2013-01-28	V		1	7	≥6	23	>1T	N	N	N	S	CIR	0
607	MESQUITA	FALSE	8150	24	≤24	S	RJ	3	NB	3	<10	2	O	2	1	≤16	13	>3	4	2	NÃO	3	3	>2	2	1	1	0	0	NÃO	N	0	0	0	2012-04-21	2013-01-26	V		0	0	<6			N	N	N	N	NÃO	0
608	MESQUITA	FALSE	8350	20	≤24	S	RJ	3	NB	2	<10	1	C	2	1	≤16	15	≤3	2	3	NÃO	3	2	≤2	1	1	0	0	0	NÃO	N	0	0	0		2012-01-26	V		1	8	≥6	5	1T	N	N	N	N	NÃO	0
609	MESQUITA	FALSE	8434	20	≤24	S	RJ	3	NB	5	≥10	2	O	1	0	≤16	13	≤3	3	2	NÃO	3	1	≤2	0	0	0	0	0	NÃO	N	0	0	0	2012-04-29	2013-01-27	V		1	5	<6	10	1T	N	N	N	N	NÃO	0
610	MESQUITA	FALSE	8436	32	>24	S	RJ	3	NB	6	≥10	2	O	1	0	≤16	13	≤3	3	3	NÃO	3	4	>2	1	1	0	1	2	SIM	S	2	AB1	0	2012-05-05	2013-01-27	C	PELVICO	0	0	<6	12	1T	N	N	N	N	NÃO	0
611	MESQUITA	FALSE	8433	22	≤24	S	RJ	1	B	6	≥10	2	O	2	1	>16	17	>3	6	2	NÃO	3	1	≤2	0	0	0	0	0	NÃO	N	0	0	0	2012-04-25	2013-01-27	V		1	9	≥6	7	1T	N	N	N	N	NÃO	0
613	MESQUITA	FALSE	8368	17	≤24	S	RJ	1	B	6	≥10	1	C	1	0	≤16	16	≤3	2	1	NÃO	3	1	≤2	0	0	0	0	0	NÃO	N	0	0	0		2013-01-27	V		1	7	≥6			N	N	N	N	NÃO	0
614	MESQUITA	FALSE	4065	29	>24	S	RJ	2	NB	6	≥10	2	O	1	0	>16	24	≤3	1	3	NÃO	3	2	≤2	1	0	1	0	0	NÃO	S	1	PRETERMO/BPN	0	2012-04-25	2013-01-27	V		1	5	<6			N	N	N	N	NÃO	0
615	MESQUITA	FALSE	6899	20	≤24	S	RJ	3	NB	6	≥10	2	O	2	1	>16	18	≤3	1	2	NÃO	3	1	≤2	0	0	0	0	0	NÃO	N	0	0	0		2013-01-27	V		1	7	≥6			N	N	N	S	CIR	0
616	MESQUITA	FALSE	7428	24	≤24	S	RJ	2	NB	2	<10	1	C	1	0	>16	17	≤3	1	3	NÃO	3	3	>2	2	2	0	0	0	NÃO	N	0	0	0	2012-04-05	2013-01-27	V		1	6	≥6			N	N	N	N	NÃO	0
617	MESQUITA	FALSE	8450	19	≤24	S	RJ	3	NB	5	≥10	2	O	1	0	>16	18	≤3	1	2	NÃO	3	1	≤2	0	0	0	0	0	NÃO	N	0	0	0	2012-02-24	2013-01-28	V		1	6	≥6			N	N	N	N	NÃO	0
618	MESQUITA	FALSE	5827	28	>24	S	RJ	3	NB	5	≥10	1	C	1	0	≤16	12	>3	4	3	NÃO	3	4	>2	2	2	0	1	1	SIM	S	1	AB1	0	2012-04-25	2013-01-27	V		1	9	≥6			N	N	N	N	NÃO	0
619	MESQUITA	FALSE	8289	20	≤24	S	RJ	1	B	5	≥10	2	O	1	0	≤16	13	>3	5	2	SIM	1	2	≤2	0	0	0	1	1	SIM	S	1	AB1	0	2012-04-10	2013-01-27	V		1	9	≥6			N	N	N	N	NÃO	0
620	MESQUITA	FALSE	8454	18	≤24	S	RJ	3	NB	3	<10	1	C	2	1	≤16	16	>3	4	2	SIM	2	1	≤2	0	0	0	0	0	NÃO	N	0	0	0	2012-05-08	2013-01-27	V		1	7	≥6	15	>1T	N	N	N	N	NÃO	0
621	MESQUITA	FALSE	2216	16	≤24	S	RJ	3	NB	3	<10	2	O	4	1	≤16	13	≤3	2	3	NÃO	3	1	≤2	0	0	0	0	0	NÃO	N	0	0	0		2013-01-28	V		1	6	≥6	8	1T	N	N	N	N	NÃO	0
624	MESQUITA	FALSE	1931	20	≤24	N	RJ	3	NB	3	<10	1	C	1	0	≤16	15	≤3	3	3	NÃO	3																	1	3	<6	17	>1T	N	N	N
625	MESQUITA	FALSE	4428	23	≤24	S	RJ	2	NB	3	<10	1	C	1	0	≤16	15	>3	4	2	NÃO	3	4	>2	3	3	0	0	0	NÃO	N	0	0	0	2012-04-18	2013-01-28	V		1	4	<6	13	>1T	N	N	N	N	NÃO	0
626	MESQUITA	FALSE	8460	16	≤24	S	RJ	3	NB	2	<10	2	O	2	1	≤16	14	≤3	1	3	NÃO	3	1	≤2	0	0	0	0	0	NÃO	N	0	0	0	2012-04-18	2013-01-30	C	DCP	1	5	<6	13	>1T	N	N	N	N	NÃO	0
628	MESQUITA	FALSE	8479	27	>24	S	RJ	3	NB	6	≥10	1	C	1	0	≤16	16	>3	4	3	NÃO	3	2	≤2	1	0	1	0	0	NÃO	N	0	0	0		2013-01-28	V		1	9	≥6	8	1T	N	N	N	N	NÃO	0
631	MESQUITA	FALSE	8512	24	≤24	S	RJ	3	NB	6	≥10	2	O	1	0	>16	17	>3	6	3	NÃO	3	1	≤2	0	0	0	0	0	NÃO	N	0	0	0		2013-01-28	V		1	7	≥6	18	>1T	N	N	N	N	NÃO	0
632	MESQUITA	FALSE	1069	18	≤24	S	RJ	1	B	5	≥10	2	O	6	1	≤16	14	>3	4	2	NÃO	3	1	≤2	0	0	0	0	0	NÃO	N	0	0	0		2013-01-28	V		1	10	≥6	12	1T	N	N	N	N	NÃO	0
633	MESQUITA	FALSE	8498	23	≤24	S	RJ	2	NB	5	≥10	1	C	1	0	≤16	16	≤3	2	2	NÃO	3	1	≤2	0	0	0	0	0	NÃO	N	0	0	0	2012-05-26	2013-01-28	V		1	7	≥6	10	1T	N	N	N	N	NÃO	0
634	MESQUITA	FALSE	8003	22	≤24	S	RJ	3	NB	6	≥10	1	C	2	1	≤16	16	≤3	1	2	NÃO	3	3	>2	2	2	0	0	0	NÃO	N	0	0	0	2012-05-20	2013-01-29	V		1	6	≥6	7	1T	N	N	N	N	NÃO	0
635	MESQUITA	FALSE	3812	31	>24	S	RJ	3	NB	4	<10	2	O	1	0	>16	18	>3	5	3	NÃO	3	2	≤2	1	1	0	0	0	NÃO	N	0	0	0	2012-04-27	2013-01-29	V		1	9	≥6	20	>1T	N	N	N	N	NÃO	0
636	MESQUITA	FALSE	8145	23	≤24	S	RJ	3	NB	2	<10	1	C	1	0	≤16	16	≤3	1	3	NÃO	3	5	>2	4	4	0	0	0	NÃO	N	0	0	0		2013-01-29	V		1	3	<6	22	>1T	N	N	CORIOAMNIONITE	S	APGAR5<7	0
637	MESQUITA	FALSE	798	17	≤24	S	OUTRO	1	B	5	≥10	1	C	1	0	≤16	15	≤3	2	2	NÃO	3	1	≤2	0	0	0	0	0	NÃO	N	0	0	0	2012-04-30	2013-01-28	V		1	7	≥6	12	1T	N	N	N	N	NÃO	0
638	MESQUITA	FALSE	8504	19	≤24	S	RJ	3	NB	4	<10	1	C	1	0	≤16	14	>3	30	3	NÃO	3	2	≤2	1	1	0	0	0	NÃO	N	0	0	0	2012-05-05	2013-01-28	V		1	5	<6	28	>1T	N	N	N	N	NÃO	0
639	MESQUITA	FALSE	8422	23	≤24	S	RJ	1	B	7	≥10	2	O	2	1	>16	18	>3	5	2	NÃO	3	1	≤2	0	0	0	0	0	NÃO	N	0	0	0	2012-04-24	2013-01-29	V		1	4	<6	11	1T	N	N	PE	N	S_HIPERT	0
641	MESQUITA	FALSE	8645	25	>24	S	RJ	1	B	2	<10	1	C	1	0	≤16	16	≤3	1	2	NÃO	3	2	≤2	1	1	0	0	0	NÃO	N	0	0	0		2013-01-31	V		1	7	≥6	9	1T	N	N	N	N	NÃO	0
642	MESQUITA	FALSE	8651	16	≤24	S	RJ	1	B	4	<10	1	C	1	0	≤16	15	≤3	1	3	NÃO	3	1	≤2	0	0	0	0	0	NÃO	N	0	0	0	2012-04-28	2013-01-31	V		1	8	≥6	9	1T	N	N	N	N	NÃO	0
643	MESQUITA	FALSE	8616	21	≤24	S	RJ	3	NB	3	<10	2	O	3	1	>16	17	≤3	3	3	NÃO	3	1	≤2	0	0	0	0	0	NÃO	N	0	0	0		2013-02-01	V		0	0	<6	9	1T	N	N	SIFILIS	S	MIU	1
644	MESQUITA	FALSE	5024	24	≤24	S	RJ	2	NB	5	≥10	2	O	2	1	≤16	16	>3	4	3	NÃO	3	3	>2	1	1	0	1	1	SIM	S	AB1	0	0	2012-04-17	2013-01-31	V		1	5	<6	10	1T	N	N	SIFILIS	S	SIFILIS CONG	0
645	MESQUITA	FALSE	7376	17	≤24	S	RJ	3	NB	4	<10	1	C	2	1	≤16	14	≤3	2	3	NÃO	3	1	≤2	0	0	0	0	0	NÃO	N	0	0	0		2013-02-01	V		1	6	≥6	14	>1T	N	N	N	N	NÃO	0
646	MESQUITA	FALSE	8665	18	≤24	S	RJ	3	NB	4	<10	1	C	2	1	≤16	12	≤3	2	3	NÃO	3	2	≤2	1	0	1	0	0	NÃO	N	0	0	0	2012-05-14	2013-01-31	V		1	5	<6	9	1T	N	N	N	N	NÃO	0
647	MESQUITA	FALSE	8575	24	≤24	S	RJ	2	NB	7	≥10	1	C	2	1	>16	19	≤3	3	2	NÃO	3	1	≤2	0	0	0	0	0	NÃO	N	0	0	0		2013-02-01	V		1	6	≥6	25	>1T	N	N	N	N	NÃO	0
648	MESQUITA	FALSE	6232	24	≤24	S	RJ	1	B	7	≥10	2	O	1	0	>16	18	>3	5	3	NÃO	3	1	≤2	0	0	0	0	0	NÃO	N	0	0	0	2012-05-15	2013-01-30	V		1	5	<6	5	1T	N	N	N	N	NÃO	0
649	MESQUITA	FALSE	1303	18	≤24	S	RJ	3	NB	5	≥10	1	C	1	0	≤16	16	≤3	3	2	NÃO	3	1	≤2	0	0	0	0	0	NÃO	N	0	0	0	2012-05-04	2013-01-30	V		1	10	≥6	27	>1T	N	N	N	N	NÃO	0
650	MESQUITA	FALSE	8578	19	≤24	S	RJ	3	NB	5	≥10	1	C	1	0	≤16	14	≤3	2	2	NÃO	3	1	≤2	0	0	0	0	0	NÃO	N	0	0	0		2013-01-30	V		1	6	≥6	5	1T	N	N	N	N	NÃO	0
651	MESQUITA	FALSE	8585	38	>24	S	OUTRO	2	NB	3	<10	1	C	1	0	>16	17	>3	5	3	NÃO	3	4	>2	1	1	0	1	2	SIM	S	AB1	AB1	0	2012-04-16	2013-01-30	V		1	3	<6	8	1T	N	N	N	N	NÃO	0
652	MESQUITA	FALSE	8618	37	>24	S	RJ	2	NB	2	<10	1	C	1	0	≤16	15	≤3	3	3	NÃO	3	5	>2	3	3	0	1	1	SIM	S	1	AB1	0	2012-04-16	2013-01-30	V		1	10	≥6			N	N	N	N	NÃO	0
653	MESQUITA	FALSE	8592	22	≤24	S	RJ	2	NB	4	<10	1	C	1	0	≤16	12	>3	4	3	NÃO	3	3	>2	2	2	0	0	0	NÃO	N	0	0	0	2012-05-04	2013-01-30	V		1	6	≥6			N	N	N	N	NÃO	0
655	MESQUITA	FALSE	8556	27	>24	S	RJ	1	B	3	<10	1	C	1	0	>16	17	≤3	3	2	NÃO	3	1	≤2	0	0	0	0	0	NÃO	N	0	0	0		2013-01-30	V		1	10	≥6	9	1T	N	N	N	N	NÃO	0
656	MESQUITA	FALSE	4842	20	≤24	S	RJ	2	NB	4	<10	2	O	1	0	≤16	14	≤3	2	1	NÃO	3	3	>2	2	0	2	0	0	NÃO	N	0	0	0		2013-01-31	C	ITERAT	1	4	<6	22	>1T	N	N	N	N	NÃO	0
657	MESQUITA	FALSE	8358	15	≤24	S	RJ	1	B	5	≥10	2	O	2	1	≤16	14	≤3	1	3	NÃO	3	1	≤2	0	0	0	0	0	NÃO	N	0	0	0	2012-06-15	2013-01-31	V		1	3	<6	17	>1T	N	N	N	S	PRETERMO	0
658	MESQUITA	FALSE	8639	24	≤24	S	RJ	3	NB	5	≥10	2	O	3	1	≤16	14	>3	20	2	NÃO	3	1	≤2	0	0	0	0	0	NÃO	N	0	0	0	2012-04-24	2013-01-30	V		1	10	≥6	9	1T	S	OBESIDADE	N	N	NÃO	0
659	MESQUITA	FALSE	1124	19	≤24	S	RJ	2	NB	5	≥10	1	C	2	1	≤16	14	≤3	1	2	NÃO	3	3	>2	1	0	1	1	1	SIM	S	1	AB1	0	2012-05-03	2013-01-30	V		1	5	<6	8	1T	N	N	N	N	NÃO	0
660	MESQUITA	FALSE	8577	28	>24	S	RJ	2	NB	6	≥10	1	C	1	0	>16	18	≤3	1	2	NÃO	3	2	≤2	1	1	0	0	0	NÃO	S	1	PRETERMO	0	2012-03-10	2013-01-30	V		1	8	≥6	8	1T	N	N	N	S	CIR	0
661	MESQUITA	FALSE	4697	38	>24	S	RJ	3	NB	6	≥10	1	C	3	1	>16	18	>3	4	3	NÃO	3	2	≤2	1	1	0	0	0	NÃO	N	0	0	0	2012-05-04	2013-02-01	V		1	8	≥6	12	1T	N	N	N	N	NÃO	0
662	MESQUITA	FALSE	4199	31	>24	S	RJ	3	NB	6	≥10	1	C	3	1	≤16	13	≤3	2	3	NÃO	3	6	>2	5	5	0	0	0	NÃO	N	0	0	0	2012-05-15	2013-02-01	V		1	10	≥6	20	>1T	N	N	N	N	NÃO	0
663	MESQUITA	FALSE	306	23	≤24	S	RJ	1	B	6	≥10	1	C	2	1	≤16	13	≤3	2	3	NÃO	3	1	≤2	0	0	0	0	0	NÃO	N	0	0	0	2012-04-17	2013-02-01	V		1	7	≥6	5	1T	N	N	N	N	NÃO	0
665	MESQUITA	FALSE	3948	35	>24	S	RJ	3	NB	6	≥10	2	O	1	0	>16	18	>3	5	1	NÃO	3	5	>2	3	1	2	0	0	NÃO	N	0	0	0	2012-05-05	2013-02-01	C	ITERAT	1	9	≥6	10	1T	N	N	N	N	NÃO	0
666	MESQUITA	FALSE	8731	28	>24	S	RJ	3	NB	5	≥10	1	C	3	1	≤16	14	≤3	3	2	NÃO	3	1	≤2	0	0	0	0	0	NÃO	N	0	0	0	2012-04-22	2013-02-01	V		1	8	≥6	7	1T	N	N	N	N	NÃO	0
667	MESQUITA	FALSE	8699	22	≤24	S	RJ	1	B	3	<10	1	C	1	0	>16	18	≤3	2	3	NÃO	3	1	≤2	0	0	0	0	0	NÃO	N	0	0	0		2013-02-01	V		1	4	<6	22	>1T	N	N	N	N	NÃO	0
668	MESQUITA	FALSE	2563	27	>24	S	RJ	1	B	6	≥10	1	C	3	1	≤16	16	≤3	1	3	NÃO	3	2	≤2	1	1	0	0	0	NÃO	N	0	0	0	2012-04-28	2013-02-01	V		1	10	≥6	6	1T	N	N	N	N	NÃO	0
669	MESQUITA	FALSE	8690	32	>24	S	RJ	3	NB	5	≥10	2	O	1	0	≤16	15	≤3	3	1	NÃO	3	2	≤2	1	1	0	0	0	NÃO	N	0	0	0		2013-02-01	V		1	6	≥6	7	1T	N	N	N	N	NÃO	0
670	MESQUITA	FALSE	5751	15	≤24	S	RJ	3	NB	3	<10	2	O	1	0	≤16	14	≤3	2	2	NÃO	3	1	≤2	0	0	0	0	0	NÃO	N	0	0	0	2012-05-05	2013-02-01	V		1	3	<6	17	>1T	N	N	N	S	CIR	0
671	MESQUITA	FALSE	8759	18	≤24	S	RJ	3	NB	6	≥10	2	O	1	0	≤16	15	≤3	1	2	NÃO	3	1	≤2	0	0	0	0	0	NÃO	N	0	0	0		2013-02-02	V		1	4	<6	15	>1T	N	N	N	N	NÃO	0
672	MESQUITA	FALSE	5189	19	≤24	S	RJ	2	NB	5	≥10	1	C	1	0	>16	17	≤3	1	2	NÃO	3	1	≤2	0	0	0	0	0	NÃO	N	0	0	0		2013-02-02	V		1	5	<6	22	>1T	N	N	N	N	NÃO	0
673	MESQUITA	FALSE	8697	21	≤24	S	OUTRO	1	B	6	≥10	2	O	2	1	>16	18	≤3	2	2	NÃO	3	1	≤2	0	0	0	0	0	NÃO	N	0	0	0	2012-12-12	2013-02-01	V		0	0	<6			N	N	TPP	S	PRETERMO	0
674	MESQUITA	FALSE	6409	21	≤24	S	RJ	2	NB	6	≥10	2	O	1	0	≤16	12	>3	10	3	NÃO	3	1	≤2	0	0	0	0	0	NÃO	N	0	0	0	2012-04-27	2013-02-02	V		1	6	≥6	12	1T	N	N	N	N	NÃO	0
675	MESQUITA	FALSE	347	31	>24	S	RJ	2	NB	4	<10	1	C	1	0	≤16	15	>3	10	2	NÃO	3	4	>2	3	3	0	0	0	NÃO	N	0	0	0	2012-04-20	2013-02-03	V		1	7	≥6	13	>1T	N	N	N	N	NÃO	0
676	MESQUITA	FALSE	8761	22	≤24	S	RJ	2	NB	6	≥10	1	C	2	1	≤16	16	≤3	1	2	NÃO	3	1	≤2	0	0	0	0	0	NÃO	N	0	0	0		2013-02-02	C	SEROTIN	1	9	≥6	10	1T	N	N	N	S	CIR	0
677	MESQUITA	FALSE	7856	18	≤24	S	RJ	1	B	4	<10	2	O	2	1	≤16	16	>3	4	2	NÃO	3	1	≤2	0	0	0	0	0	NÃO	N	0	0	0	2012-04-27	2013-02-02	V		1	9	≥6	8	1T	N	N	N	N	NÃO	0
678	MESQUITA	FALSE	864	28	>24	S	RJ	1	B	6	≥10	1	C	2	1	>16	23	≤3	1	3	NÃO	3	1	≤2	0	0	0	0	0	NÃO	N	0	0	0	2012-05-06	2013-02-02	V		1	5	<6	16	>1T	N	N	N	N	NÃO	0
679	MESQUITA	FALSE	2247	20	≤24	S	RJ	3	NB	5	≥10	2	O	2	1	>16	18	≤3	2	3	NÃO	3	1	≤2	0	0	0	0	0	NÃO	N	0	0	0	2012-04-20	2013-02-03	C	SFA	1	10	≥6			S	HAS	N	S	S_HIPERT	0
680	MESQUITA	FALSE	8808	29	>24	S	RJ	3	NB	2	<10	1	C	1	0	>16	18	≤3	1	2	NÃO	3	4	>2	3	1	2	0	0	NÃO	N	0	0	0		2013-02-03	V		1	3	<6	29	>1T	N	N	N	N	NÃO	0
681	MESQUITA	FALSE	8762	37	>24	S	RJ	2	NB	3	<10	1	C	1	0	>16	18	≤3	1	1	NÃO	3	5	>2	4	4	0	0	0	NÃO	N	0	0	0	2012-05-05	2013-02-02	V		1	4	<6	20	>1T	N	N	N	N	NÃO	0
682	MESQUITA	FALSE	8201	27	>24	S	RJ	2	NB	3	<10	1	C	1	0	≤16	13	>3	8	2	NÃO	3	2	≤2	1	1	0	0	0	NÃO	N	0	0	0	2012-04-15	2013-02-02	C	SFA	0	2	<6	18	>1T	N	N	N	N	NÃO	0
683	MESQUITA	FALSE	8323	16	≤24	S	RJ	3	NB	3	<10	2	O	1	0	≤16	14	≤3	1	3	NÃO	3	1	≤2	0	0	0	0	0	NÃO	N	0	0	0		2013-02-02	V		1	6	≥6	10	1T	N	N	N	N	NÃO	0
684	MESQUITA	FALSE	8765	20	≤24	S	RJ	3	NB	5	≥10	1	C	1	0	≤16	15	>3	4	3	NÃO	3	1	≤2	0	0	0	0	0	NÃO	N	0	0	0	2012-04-20	2013-02-03	C	PARADA PROGRES	1	9	≥6	7	1T	N	N	N	N	NÃO	0
685	MESQUITA	FALSE	6776	23	≤24	S	RJ	1	B	6	≥10	1	C	3	1	≤16	14	>3	50	3	NÃO	3	1	≤2	0	0	0	0	0	NÃO	N	0	0	0	2012-04-15	2013-02-03	C	PARADA PROGRES	1	6	≥6	13	>1T	N	N	RPMO	N	NÃO	0
686	MESQUITA	FALSE	8798	19	≤24	S	RJ	3	NB	3	<10	1	C	1	0	≤16	16	>3	5	2	NÃO	3	1	≤2	0	0	0	0	0	NÃO	N	0	0	0	2012-05-03	2013-02-04	V		1	7	≥6	12	1T	N	N	N	S	CIR	0
687	MESQUITA	FALSE	8728	33	>24	S	RJ	1	B	6	≥10	1	C	1	0	>16	19	≤3	2	2	SIM	1	2	≤2	1	0	1	0	0	NÃO	N	0	0	0	2012-05-06	2013-02-02	C	INS PLAC	1	7	≥6	6	1T	S	HAS	RPPMO	S	PRETERMO	0
688	MESQUITA	FALSE	5099	26	>24	S	RJ	3	NB	6	≥10	1	C	1	0	>16	18	≤3	2	2	NÃO	3	2	≤2	1	0	1	0	0	NÃO	N	0	0	0	2012-04-19	2013-02-04	C	SEROTIN	1	9	≥6	5	1T	N	N	N	N	NÃO	0
689	MESQUITA	FALSE	1638	35	>24	S	RJ	3	NB	2	<10	1	C	1	0	≤16	14	>3	10	3	NÃO	3	5	>2	4	3	1	0	0	NÃO	N	0	0	0		2013-02-04	V		1	7	≥6	10	1T	N	N	N	N	NÃO	0
691	MESQUITA	FALSE	8812	20	≤24	S	RJ	3	NB	6	≥10	1	C		1	≤16	14	≤3	2	3	NÃO	3	1	≤2	0	0	0	0	0	NÃO	N	0	0	0	2012-05-05	2013-02-04	V		1	6	≥6	12	1T	N	N	N	N	NÃO	0
692	MESQUITA	FALSE	8831	20	≤24	S	RJ	3	NB	4	<10	1	C	1	0	≤16	13	>3	12	3	NÃO	3	2	≤2	0	0	0	1	1	SIM	S	1	AB1	0		2013-02-04	V		1	8	≥6	10	1T	N	N	N	N	NÃO	0
693	MESQUITA	FALSE	8823	17	≤24	S	RJ	1	B	3	<10	1	C	1	0	≤16	15	≤3	1	2	NÃO	3	2	≤2	1	0	1	0	0	NÃO	N	0	0	0	2012-03-10	2013-02-04	V		0	1	<6	26	>1T	N	N	N	N	NÃO	0
696	MESQUITA	FALSE	8830	29	>24	S	RJ	2	NB	6	≥10	1	C	1	0	>16	18	≤3	1	2	NÃO	3	1	≤2	0	0	0	0	0	NÃO	N	0	0	0	2012-05-05	2013-02-04	V		1	8	≥6	9	1T	N	N	PE	S	S_HIPERT	0
697	MESQUITA	FALSE	8794	20	≤24	S	RJ	2	NB	5	≥10	1	C	2	1	>16	17	≤3	2	2	NÃO	3	2	≤2	1	0	1	0	0	NÃO	N	0	0	0		2013-02-04	V		1	9	≥6	10	1T	N	N	N	N	NÃO	0
698	MESQUITA	FALSE	8829	18	≤24	S	OUTRO	1	B	5	≥10	1	C	1	0	≤16	15	≤3	1	2	SIM	1	1	≤2	0	0	0	0	0	NÃO	N	0	0	0	2012-05-06	2013-02-04	V		1	7	≥6	8	1T	N	N	N	N	NÃO	0
700	MESQUITA	FALSE	8841	16	≤24	S	RJ	2	NB	5	≥10	1	C	3	1	≤16	15	≤3	1	2	NÃO	3	1	≤2	0	0	0	0	0	NÃO	N	0	0	0		2013-02-04	V		0	0	<6			N	N	SIFILIS	S	SIFILIS CONG	0
801	MESQUITA	FALSE	8949	17	≤24	S	RJ	3	NB	3	<10	1	C	1	0	≤16	14	>3	4	3	NÃO	3	1	≤2	0	0	0	0	0	NÃO	N	0	0	0		2013-02-05	V		0	1	<6			N	N	N	S	CIR	0
802	MESQUITA	FALSE	8908	18	≤24	S	RJ	1	B	6	≥10	1	C	3	1	≤16	15	≤3	1	2	NÃO	3	1	≤2	0	0	0	0	0	NÃO	N	0	0	0	2012-04-21	2013-02-05	V		1	6	≥6	7	1T	N	N	N	N	NÃO	0
803	MESQUITA	FALSE	7315	25	>24	S	RJ	2	NB	3	<10	1	C	1	0	≤16	15	>3	8	2	NÃO	3	2	≤2	1	0	1	0	0	NÃO	N	0	0	0	2012-04-18	2013-02-05	V		1	5	<6	10	1T	N	N	N	N	NÃO	0
804	MESQUITA	FALSE	8907	27	>24	S	RJ	1	B	6	≥10	1	C	3	1	>16	18	≤3	3	2	NÃO	3	1	≤2	0	0	0	0	0	NÃO	N	0	0	0		2013-02-05	V		1	8	≥6	4	1T	N	N	N	S	CIR	0
805	MESQUITA	FALSE	3626	25	>24	S	RJ	3	NB			1	C	6	1	>16	24	≤3	1	2	SIM	2	2	≤2	1	0	1	0	0	NÃO	N	0	0	0	2012-05-05	2013-02-05	V		1	7	≥6	13	>1T	N	N	N	S	CIR	0
806	MESQUITA	FALSE	8493	18	≤24	S	RJ	1	B	3	<10	1	C	2	1	>16	17	≤3	1	3	NÃO	3	2	≤2	0	0	0	1	1	SIM	S	1	AB1	0		2013-02-06	V		1	8	≥6	5	1T	N	N	N	S	CIR	0
807	MESQUITA	FALSE	4109	22	≤24	S	RJ	1	B	3	<10	1	C	2	1	≤16	15	≤3	2	1	NÃO	3	2	≤2	1	1	0	0	0	NÃO	N	0	0	0	2012-04-28	2013-02-06	V		1	10	≥6	20	>1T	N	N	N	S	CIR	0
809	MESQUITA	FALSE	8868	22	≤24	S	RJ	1	B	6	≥10	1	C	2	1	≤16	13	>3	5	3	NÃO	3	1	≤2	0	0	0	0	0	NÃO	N	0	0	0	2012-04-28	2013-02-05	C	DCP	1	9	≥6	7	1T	N	N	N	N	NÃO	0
810	MESQUITA	FALSE	8328	18	≤24	S	RJ	2	NB	4	<10	1	C	1	0	≤16	12	>3	4	2	NÃO	3	4	>2	2	2	0	1	1	SIM	S	AB1	0	0	2012-05-20	2013-02-05	V		0	2	<6	16	>1T	N	N	N	N	NÃO	0
812	MESQUITA	FALSE	503	22	≤24	S	RJ	3	NB	3	<10	1	C	2	1	≤16	14	>3	4	3	NÃO	3	2	≤2	1	1	0	0	0	NÃO	N	0	0	0		2013-02-05	V		1	6	≥6	5	1T	N	N	N	N	NÃO	0
813	MESQUITA	FALSE	5059	19	≤24	S	RJ	3	NB	2	<10	1	C	2	1	≤16	16	>3	9	3	NÃO	3	1	≤2	0	0	0	0	0	NÃO	N	0	0	0	2012-05-10	2013-02-05	V		1	9	≥6	14	>1T	N	N	N	S	CIR	0
814	MESQUITA	FALSE	7974	21	≤24	S	RJ	3	NB	5	≥10	1	C	2	1	≤16	12	>3	10	3	NÃO	3	5	>2	0	0	0	1	4	SIM	S	4	AB1	0	2012-05-21	2013-02-05	C	PELVICO	1	7	≥6	6	1T	S	AB REP	N	N	NÃO	0
817	MESQUITA	FALSE	6158	18	≤24	S	RJ	3	NB	6	≥10	2	O	1	0	≤16	16	≤3	1	2	NÃO	3	1	≤2	0	0	0	0	0	NÃO	N	0	0	0		2013-02-07	V		1	10	≥6	19	>1T	N	N	N	N	NÃO	0
820	MESQUITA	FALSE	4537	24	≤24	S	RJ	1	B	3	<10	1	C	1	0	≤16	16	≤3	1	3	NÃO	3	3	>2	2	2	0	0	0	NÃO	N	0	0	0		2013-02-07	V		1	3	<6	26	>1T	N	N	N	N	NÃO	0
822	MESQUITA	FALSE	8352	29	>24	S	OUTRO	1	B	6	≥10	1	C	2	1	>16	17	≤3	2	3	NÃO	3	2	≤2	1	1	0	0	0	NÃO	N	0	0	0	2012-04-18	2013-02-06	V		1	10	≥6	8	1T	N	N	N	S	CIR	0
823	MESQUITA	FALSE	8503	20	≤24	S	RJ	3	NB	3	<10	1	C	1	0	≤16	16	≤3	1	3	NÃO	3	2	≤2	1	1	0	0	0	NÃO	N	0	0	0	2012-05-03	2013-02-06	V		1	10	≥6	8	1T	N	N	N	N	NÃO	0
824	MESQUITA	FALSE	8962	17	≤24	S	RJ	3	NB	6	≥10	1	C	2	1	>16	17	≤3	1	2	NÃO	3	1	≤2	0	0	0	0	0	NÃO	N	0	0	0		2013-02-06	V		1	4	<6	13	>1T	N	N	N	N	NÃO	0
826	MESQUITA	FALSE	8024	16	≤24	S	RJ	3	NB	3	<10	1	C	1	0	≤16	15	≤3	1	2	NÃO	3	1	≤2	0	0	0	0	0	NÃO	N	0	0	0	2012-03-18	2013-02-07	V		1	4	<6	15	>1T	N	N	N	S	CIR	0
828	MESQUITA	FALSE	9034	26	>24	S	RJ	1	B	6	≥10	1	C	1	0	>16	18	≤3	1	3	NÃO	3	2	≤2	1	0	1	0	0	NÃO	N	0	0	0	2012-05-09	2013-02-07	C	FALHA IND	1	9	≥6	13	>1T	N	N	RPMO	N	NÃO	0
830	MESQUITA	FALSE	1949	17	≤24	S	RJ	2	NB	5	≥10	2	O	1	0	≤16	13	≤3	1	2	NÃO	3	2	≤2	1	1	0	0	0	NÃO	N	0	0	0	2012-05-07	2013-02-06	V		1	8	≥6	14	>1T	N	N	N	N	NÃO	0
831	MESQUITA	FALSE	3632	27	>24	S	RJ	1	B	6	≥10	1	C	1	0	>16	21	≤3	2	2	NÃO	3	1	≤2	0	0	0	0	0	NÃO	N	0	0	0	2012-04-25	2013-02-06	V		1	7	≥6	10	1T	N	N	N	N	NÃO	0
832	MESQUITA	FALSE	4971	22	≤24	S	RJ	1	B	5	≥10	1	C	2	1	≤16	16	≤3	3	2	SIM	1	1	≤2	0	0	0	0	0	NÃO	N	0	0	0	2012-04-20	2013-02-06	V		1	6	≥6	6	1T	S	SIFILIS	N	N	NÃO	0
833	MESQUITA	FALSE	32	29	>24	S	RJ	4	NB	6	≥10	1	C	2	1	≤16	15	>3	4	1	NÃO	3	4	>2	1	1	0	1	2	SIM	S	2	AB1	0	2012-05-02	2013-02-08	C	MACROS	1	10	≥6	5	1T	N	N	N	N	NÃO	0
834	MESQUITA	FALSE	6286	20	≤24	S	OUTRO	1	B	6	≥10	1	C	2	1	>16	17	≤3	1	1	SIM	1	1	≤2	0	0	0	0	0	NÃO	N	0	0	0	2012-04-10	2013-02-08	C	SEROTIN	1	6	≥6	12	1T	N	N	N	N	NÃO	0
835	MESQUITA	FALSE	3924	27	>24	S	RJ	3	NB	5	≥10	3	O	1	0	≤16	13	>3	6	3	NÃO	3	3	>2	2	0	2	0	0	NÃO	N	0	0	0	2012-05-05	2013-02-07	C	ITERAT	1	5	<6	17	>1T	N	N	N	N	NÃO	0
836	MESQUITA	FALSE	4485	18	≤24	S	RJ	2	NB	3	<10	2	O	1	0	≤16	14	>3	5	3	NÃO	3	3	>2	2	0	2	0	0	NÃO	N	0	0	0		2013-02-08	C	ITERAT	0	1	<6	27	>1T	N	N	N	N	NÃO	0
837	MESQUITA	FALSE	9077	35	>24	S	RJ	1	B	3	<10	1	C	1	0	>16	22	≤3	1	1	SIM	1	2	≤2	1	1	0	0	0	NÃO	N	0	0	0		2013-02-08	V		1	10	≥6	7	1T	N	N	N	N	NÃO	0
838	MESQUITA	FALSE	9101	23	≤24	S	RJ	3	NB	6	≥10	1	C	3	1	>16	20	≤3	1	2	NÃO	3	1	≤2	0	0	0	0	0	NÃO	N	0	0	0		2013-02-08	V		1	9	≥6	3	1T	N	N	N	N	NÃO	0
839	MESQUITA	FALSE	9127	33	>24	S	RJ	3	NB	6	≥10	1	C	2	1	≤16	15	>3	15	2	SIM	1	2	≤2	1	1	0	0	0	NÃO	S	1	BPN	0	2012-05-17	2013-02-10	C	MACROS	1	8	≥6	10	1T	N	N	N	N	NÃO	0
840	MESQUITA	FALSE	9135	40	>24	S	RJ	2	NB	6	≥10	1	C	1	0	>16	21	≤3	1	3	NÃO	3	3	>2	2	2	0	0	0	NÃO	N	0	0	0		2013-02-09	C	SEROTIN	1	10	≥6	11	1T	N	N	N	N	NÃO	0
841	MESQUITA	FALSE	5568	29	>24	S	RJ	3	NB	2	<10	1	C	1	0	≤16	14	>3	12	3	NÃO	3	4	>2	3	3	0	0	0	NÃO	N	0	0	0		2013-02-09	V		1	4	<6	30	>1T	N	N	N	N	NÃO	0
842	MESQUITA	FALSE	9146	19	≤24	S	RJ	3	NB	5	≥10	2	O	1	0	≤16	15	>3	34	2	SIM	2	2	≤2	1	1	0	0	0	NÃO	N	0	0	0		2013-02-09	V		1	9	≥6	7	1T	N	N	N	N	NÃO	0
843	MESQUITA	FALSE	1316	21	≤24	S	RJ	3	NB	6	≥10	1	C	2	1	≤16	14	>3	5	2	NÃO	3	2	≤2	1	1	0	0	0	NÃO	N	0	0	0	2012-04-15	2013-02-09	V		1	8	≥6	17	>1T	N	N	N	N	NÃO	0
844	MESQUITA	FALSE	2573	23	≤24	S	RJ	1	B	7	≥10	2	O	1	0	≤16	15	>3	4	3	NÃO	3	1	≤2	0	0	0	0	0	NÃO	N	0	0	0		2013-02-15	V		1	6	≥6	11	1T	N	N	N	N	NÃO	0
845	MESQUITA	FALSE	3594	26	>24	S	RJ	3	NB	3	<10	1	C	1	0	>16	17	≤3	3	2	NÃO	3	1	≤2	0	0	0	0	0	NÃO	N	0	0	0	2012-04-21	2013-02-15	V		1	9	≥6	12	1T	N	N	N	N	NÃO	0
847	MESQUITA	FALSE	9284	34	>24	S	RJ	1	B	3	<10	1	C	1	0	≤16	15	≤3	2	3	NÃO	3	4	>2	3	3	0	0	0	NÃO	N	0	0	0	2012-10-10	2013-02-13	V		0	0	<6			N	N	N	N	NÃO	0
848	MESQUITA	FALSE	9023	21	≤24	S	RJ	3	NB	3	<10	1	C	1	0	≤16	16	>3	4	3	NÃO	3	1	≤2	0	0	0	0	0	NÃO	N	0	0	0		2013-02-14	C	RPMO	1	4	<6	18	>1T	S	SIFILIS	SIFILIS	S	SIFILIS CONG	0
849	MESQUITA	FALSE	9315	29	>24	S	RJ	3	NB	6	≥10	1	C	2	1	≤16	15	≤3	3	3	NÃO	3	2	≤2	1	1	0	0	0	NÃO	N	0	0	0	2012-05-17	2013-02-14	V		1	9	≥6	5	1T	N	N	N	N	NÃO	0
850	MESQUITA	FALSE	7444	22	≤24	S	RJ	1	B	6	≥10	1	C	1	0	>16	18	>3	7	3	NÃO	3	1	≤2	0	0	0	0	0	NÃO	N	0	0	0	2012-05-03	2013-02-16	V		1	7	≥6	10	1T	N	N	N	N	NÃO	0
851	MESQUITA	FALSE	9399	18	≤24	S	RJ	3	NB	5	≥10	1	C	1	0	>16	18	≤3	1	3	NÃO	3	1	≤2	0	0	0	0	0	NÃO	N	0	0	0		2013-02-16	V		1	5	<6	22	>1T	N	N	N	N	NÃO	0
852	MESQUITA	FALSE	9000	23	≤24	S	RJ	3	NB	5	≥10	1	C	1	0	≤16	16	≤3	2	2	NÃO	3	2	≤2	1	1	0	0	0	NÃO	N	0	0	0	2012-05-23	2013-02-15	V		1	8	≥6	6	1T	N	N	N	N	NÃO	0
853	MESQUITA	FALSE	2117	37	>24	S	RJ	3	NB	6	≥10	1	C	3	1	≤16	16	≤3	2	3	NÃO	3	3	>2	1	1	0	1	1	SIM	S	1	AB1	0		2013-02-15	V		1	7	≥6	8	1T	N	N	N	N	NÃO	0
854	MESQUITA	FALSE	9330	19	≤24	S	RJ	3	NB	3	<10	1	C	1	0	≤16	16	>3	5	1	NÃO	3	1	≤2	0	0	0	0	0	NÃO	N	0	0	0	2012-05-08	2013-02-15	C	SFA	1	9	≥6	16	>1T	N	N	N	N	NÃO	0
855	MESQUITA	FALSE	7522	17	≤24	S	RJ	2	NB	3	<10	1	C	3	1	≤16	13	≤3	2	3	NÃO	3	2	≤2	1	1	0	0	0	NÃO	N	0	0	0		2013-02-15	V		1	5	<6	17	>1T	N	N	N	N	NÃO	0
856	MESQUITA	FALSE	9343	17	≤24	S	RJ	1	B	5	≥10	1	C	1	0	≤16	14	>3	11	3	NÃO	3	1	≤2	0	0	0	0	0	NÃO	N	0	0	0	2012-05-08	2013-02-15	C	DCP	1	8	≥6	7	1T	N	N	N	N	NÃO	0
857	MESQUITA	FALSE	9373	24	≤24	N	RJ	2	NB	6	≥10	2	O	2	1	≤16	16	≤3	3	2	NÃO	3																	1	3	<6	9	1T	N	N	N
858	MESQUITA	FALSE	3483	25	>24	S	RJ	3	NB	6	≥10	1	C	1	0	≤16	14	>3	4	3	NÃO	3	4	>2	2	2	0	1	1	SIM	S	1	AB1	0		2013-02-16	V		1	8	≥6	17	>1T	N	N	N	N	NÃO	0
859	MESQUITA	FALSE	5783	26	>24	S	RJ	3	NB	3	<10	1	C	1	0	>16	18	>3	99	1	NÃO	3	2	≤2	1	0	1	0	0	NÃO	N	0	0	0	2012-06-26	2013-02-16	C	HAS/CIR	1	0	<6	26	>1T	S	HAS/ EPILEPSIA	RPPMO	S	PRETERMO	0
860	MESQUITA	FALSE	831	28	>24	S	RJ	2	NB	6	≥10	2	O	1	0	>16	18	≤3	3	2	NÃO	3	3	>2	1	1	0	1	1	SIM	S	1	AB1	0	2012-05-05	2013-02-27	C	MACROS/SEROTIN	1	15	≥6	9	1T	N	N	N	N	NÃO	0
861	MESQUITA	FALSE	437	30	>24	S	RJ	3	NB	6	≥10	3	O	1	0	>16	18	≤3	3	1	NÃO	3	3	>2	2	2	0	0	0	NÃO	S	1	PRETERMO	MNN	2012-03-05	2013-02-16	V		1	9	≥6	13	>1T	N	N	N	N	NÃO	0
862	MESQUITA	FALSE	9443	20	≤24	S	RJ	1	B	3	<10	2	O	1	0	≤16	14	≤3	2	2	NÃO	3	3	>2	2	2	0	0	0	NÃO	N	0	0	0		2013-02-16	V		1	1	<6			N	N	N	N	NÃO	0
863	MESQUITA	FALSE	9360	33	>24	S	RJ	2	NB	2	<10	1	C	1	0	≤16	16	≤3	1	3	NÃO	3	3	>2	2	2	0	0	0	NÃO	N	0	0	0		2013-02-15	V		1	9	≥6	10	1T	N	N	N	N	NÃO	0
864	MESQUITA	FALSE	8673	17	≤24	S	RJ	3	NB	5	≥10	2	O	2	1	≤16	15	≤3	3	2	NÃO	3	1	≤2	0	0	0	0	0	NÃO	N	0	0	0	2012-05-12	2013-02-16	V		1	4	<6	21	>1T	N	N	N	N	NÃO	0
865	MESQUITA	FALSE	2433	24	≤24	S	RJ	3	NB	6	≥10	2	O	2	1	>16	17	>3	4	2	NÃO	3	1	≤2	0	0	0	0	0	NÃO	N	0	0	0	2012-05-12	2013-02-16	C	PARADA PROGRES	1	9	≥6	6	1T	N	N	N	N	NÃO	0
866	MESQUITA	FALSE	9370	26	>24	S	RJ	3	NB	6	≥10	1	C	2	1	>16	19	≤3	3	2	NÃO	3	3	>2	0	0	0	1	2	SIM	S	2	AB1	0		2013-02-17	C	FALHA IND	1	5	<6	17	>1T	N	N	OLIGOIDR	N	NÃO	0
867	MESQUITA	FALSE	2808	18	≤24	S	RJ	3	NB	4	<10	1	C	1	0	≤16	15	≤3	2	3	NÃO	3	1	≤2	0	0	0	0	0	NÃO	N	0	0	0	2012-06-10	2013-02-16	V		1	7	≥6	8	1T	N	N	PRETERMO	S	PRETERMO	0
868	MESQUITA	FALSE	4763	24	≤24	S	RJ	3	NB	3	<10	1	C	1	0	≤16	15	≤3	3	2	SIM	2	2	≤2	1	0	1	0	0	NÃO	N	0	0	0		2013-02-16	V		1	8	≥6	25	>1T	N	N	N	N	NÃO	0
869	MESQUITA	FALSE	2115	27	>24	S	RJ	2	NB	6	≥10	1	C	1	0	>16	18	≤3	3	1	NÃO	3	1	≤2	0	0	0	0	0	NÃO	N	0	0	0		2013-02-16	V		1	7	≥6	9	1T	N	N	N	N	NÃO	0
870	MESQUITA	FALSE	9453	28	>24	S	RJ	3	NB	7	≥10	1	C	6	1	≤16	16	≤3	2	2	NÃO	3	1	≤2	0	0	0	0	0	NÃO	N	0	0	0	2012-05-05	2013-02-16	V		1	10	≥6	13	>1T	N	N	N	N	NÃO	0
871	MESQUITA	FALSE	4690	23	≤24	S	RJ	3	NB	4	<10	1	C	2	1	>16	18	≤3	1	2	NÃO	3	3	>2	2	2	0	0	0	NÃO	N	0	0	0		2013-02-16	V		1	8	≥6	8	1T	N	N	N	N	NÃO	0
872	MESQUITA	FALSE	9445	30	>24	S	RJ	3	NB	6	≥10	1	C	6	1	>16	18	≤3	2	2	NÃO	3	2	≤2	1	1	0	0	0	NÃO	N	0	0	0		2013-02-16	V		0	2	<6	11	1T	N	N	N	N	NÃO	0
873	MESQUITA	FALSE	9367	18	≤24	S	RJ	2	NB	4	<10	1	C	1	0	≤16	14	≤3	1	2	NÃO	3	2	≤2	1	1	0	0	0	NÃO	N	0	0	0		2013-02-16	C	SFA	1	7	≥6	23	>1T	N	N	N	N	NÃO	0
874	MESQUITA	FALSE	4029	21	≤24	S	RJ	2	NB	5	≥10	1	C	1	0	≤16	16	>3	5	3	NÃO	3	1	≤2	0	0	0	0	0	NÃO	N	0	0	0	2012-05-15	2013-02-17	V		0	2	<6	10	1T	N	N	N	N	NÃO	0
875	MESQUITA	FALSE	9501	31	>24	S	RJ	1	B	6	≥10	1	C	1	0	>16	18	>3	4	3	NÃO	3	4	>2	2	1	1	0	0	NÃO	N	0	0	0		2013-02-16	V		0	2	<6	17	>1T	N	N	N	N	NÃO	0
876	MESQUITA	FALSE	6956	28	>24	S	RJ	3	NB	6	≥10	2	O	2	1	>16	18	>3	10	3	NÃO	3	4	>2	3	3	0	0	0	NÃO	N	0	0	0	2012-05-08	2013-02-17	V		1	8	≥6			N	N	N	N	NÃO	0
877	MESQUITA	FALSE	9287	30	>24	S	RJ	3	NB	2	<10	1	C	1	0	≤16	15	>3	10	2	NÃO	3	4	>2	2	2	0	1	0	SIM	N	0	0	0		2013-02-17	C	SFA	0	1	<6	13	>1T	N	N	SFA	N	NÃO	0
878	MESQUITA	FALSE	8814	13	≤24	S	RJ	3	NB	2	<10	2	O	1	0	≤16	12	≤3	2	2	NÃO	3	1	≤2	0	0	0	0	0	NÃO	N	0	0	0	2012-06-17	2013-02-17	V		1	4	<6	17	>1T	N	N	N	N	NÃO	0
879	MESQUITA	FALSE	1491	39	>24	N	RJ	3	NB	6	≥10	1	C	1	0	>16	18	>3	6	3	NÃO	3	3	>2	2	2	0	0	0	NÃO	N	0	0	0					1	2	<6	23	>1T	N	N	N	N	NÃO	0
881	MESQUITA	FALSE	6856	24	≤24	S	RJ	3	NB	6	≥10	1	C	2	1	≤16	15	≤3	1	1	NÃO	3	2	≤2	1	1	0	0	0	NÃO	N	0	0	0	2012-05-12	2013-02-17	V		0	2	<6	11	1T	N	N	N	N	NÃO	0
882	MESQUITA	FALSE	1718	36	>24	S	RJ	1	B	6	≥10	1	C	1	0	>16	19	>3	5	3	NÃO	3	1	≤2	0	0	0	0	0	NÃO	N	0	0	0	2012-05-25	2013-02-17	V		1	7	≥6	9	1T	N	N	N	N	NÃO	0
883	MESQUITA	FALSE	6987	29	>24	S	RJ	3	NB	5	≥10	1	C	1	0	≤16	16	≤3	2	3	NÃO	3	2	≤2	1	1	0	0	0	NÃO	N	0	0	0		2013-02-18	V		1	6	≥6	8	1T	N	N	N	N	NÃO	0
884	MESQUITA	FALSE	1227	28	>24	S	RJ	3	NB	6	≥10	1	C	1	0	>16	17	≤3	3	3	NÃO	3	4	>2	3	2	1	0	0	NÃO	N	0	0	0	2012-05-10	2013-02-18	V		1	5	<6	10	1T	N	N	N	N	NÃO	0
885	MESQUITA	FALSE	2022	24	≤24	S	RJ	3	NB	6	≥10	1	C	1	0	≤16	14	≤3	1	3	NÃO	3	2	≤2	1	1	0	0	0	NÃO	N	0	0	0	2012-05-17	2013-02-19	V		1	10	≥6	9	1T	N	N	N	N	NÃO	0
886	MESQUITA	FALSE	9564	16	≤24	S	RJ	3	NB	2	<10	2	O	2	1	≤16	14	≤3	1	1	SIM	1	1	≤2	0	0	0	0	0	NÃO	N	0	0	0		2013-02-18	V		0	2	<6	20	>1T	S	EPILEPSIA	N	N	NÃO	0
887	MESQUITA	FALSE	9593	31	>24	S	RJ	3	NB	2	<10	1	C	1	0	≤16	15	≤3	2	3	NÃO	3	4	>2	3	3	0	0	0	NÃO	N	0	0	0		2013-02-18	V		1	6	≥6	12	1T	S	ÚLCERA/CELULITE MMII	CELULITE MMII	S	SEPSE NEO	0
888	MESQUITA	FALSE	4321	20	≤24	S	OUTRO	3	NB	5	≥10	1	C	1	0	≤16	16	≤3	1	2	SIM	2	1	≤2	0	0	0	0	0	NÃO	N	0	0	0	2012-04-18	2013-02-18	V		1	10	≥6	4	1T	N	N	N	S	CIR	0
889	MESQUITA	FALSE	9569	26	>24	S	OUTRO	1	B	6	≥10	2	O	2	1	>16	18	≤3	3	3	NÃO	3	1	≤2	0	0	0	0	0	NÃO	N	0	0	0		2013-02-18	V		1	9	≥6	8	1T	N	N	N	S	CIR	0
890	MESQUITA	FALSE	8151	18	≤24	S	RJ	3	NB	5	≥10	1	C	1	0	≤16	12	>3	4	2	NÃO	3	1	≤2	0	0	0	0	0	NÃO	N	0	0	0	2012-05-06	2013-02-20	V		1	9	≥6	7	1T	N	N	N	N	NÃO	0
891	MESQUITA	FALSE	9783	21	≤24	N	RJ	3	NB	2	<10	1	C	2	1	≤16	11	>3	50	3	NÃO	3	1	≤2	0	0	0	0	0	NÃO	N	0	0	0								22	>1T	N	N	N	N	NÃO	0
893	MESQUITA	FALSE	2203	25	>24	S	RJ	3	NB	7	≥10	2	O	6	1	≤16	16	≤3	3	3	NÃO	3	1	≤2	0	0	0	0	0	NÃO	N	0	0	0		2013-02-20	V		1	5	<6	10	1T	N	N	N	N	NÃO	0
895	MESQUITA	FALSE	8440	23	≤24	S	RJ	1	B	6	≥10	1	C	2	1	>16	18	≤3	1	3	NÃO	3	1	≤2	0	0	0	0	0	NÃO	N	0	0	0		2013-02-21	C	MACROS	1	6	≥6	7	1T	N	N	N	N	NÃO	0
896	MESQUITA	FALSE	9151	18	≤24	S	RJ	1	B	2	<10	1	C	2	1	≤16	15	≤3	2	1	NÃO	3	2	≤2	0	0	0	1	1	SIM	S	1	AB1	0		2013-02-21	V		1	10	≥6	5	1T	N	N	N	N	NÃO	0
897	MESQUITA	FALSE	9510	23	≤24	S	OUTRO	1	B	5	≥10	1	C	1	0	≤16	16	≤3	1	3	NÃO	3	2	≤2	1	1	0	0	0	NÃO	N	0	0	0		2013-02-22	V		1	8	≥6	10	1T	N	N	N	N	NÃO	0
898	MESQUITA	FALSE	7536	32	>24	S	RJ	3	NB	4	<10	1	C	1	0	>16	18	>3	6	2	NÃO	3	4	>2	2	2	0	1	1	SIM	S	1	AB1	0	2012-05-16	2013-02-21	V		1	8	≥6	7	1T	N	N	N	N	NÃO	0
899	MESQUITA	FALSE	9716	30	>24	S	RJ	1	B	6	≥10	1	C	2	1	>16	18	≤3	3	3	NÃO	3	2	≤2	1	1	0	0	0	NÃO	N	0	0	0	2012-05-09	2013-02-21	V		1	8	≥6	13	>1T	N	N	N	N	NÃO	0
900	MESQUITA	FALSE	4814	18	≤24	S	RJ	2	NB	5	≥10	1	C	1	0	≤16	16	>3	5	2	NÃO	3	1	≤2	0	0	0	0	0	NÃO	N	0	0	0		2013-02-21	V		1	6	≥6	18	>1T	N	N	N	N	NÃO	0
901	MESQUITA	FALSE	9740	19	≤24	S	RJ	3	NB	3	<10	1	C	1	0	≤16	15	>3	15	3	NÃO	3	2	≤2	1	1	0	0	0	NÃO	N	0	0	0	2012-05-25	2013-02-21	V		1	7	≥6	12	1T	N	N	N	N	NÃO	0
902	MESQUITA	FALSE	9581	15	≤24	S	RJ	1	B	3	<10	1	C	1	0	≤16	14	>3	4	1	SIM	2	1	≤2	0	0	0	0	0	NÃO	N	0	0	0	2012-05-16	2013-02-19	V		1	4	<6	9	1T	N	N	N	N	NÃO	0
903	MESQUITA	FALSE	9780	18	≤24	S	RJ	1	B	5	≥10	2	O	1	0	≤16	15	≤3	1	2	NÃO	3	1	≤2	0	0	0	0	0	NÃO	N	0	0	0		2013-02-22	V		1	5	<6	4	1T	N	N	N	S	M I U	1
904	MESQUITA	FALSE	5462	28	>24	S	RJ	3	NB	6	≥10	1	C	6	1	>16	17	≤3	2	3	NÃO	3	3	>2	2	2	0	0	0	NÃO	N	0	0	0	2012-05-14	2013-02-22	V		1	9	≥6	20	>1T	N	N	N	N	NÃO	0
906	MESQUITA	FALSE	9793	15	≤24	S	RJ	1	B	4	<10	1	C	4	1	≤16	13	≤3	3	2	NÃO	3	1	≤2	0	0	0	0	0	NÃO	N	0	0	0	2012-05-20	2013-02-22	V		1	6	≥6	20	>1T	N	N	N	N	NÃO	0
907	MESQUITA	FALSE	9795	14	≤24	S	RJ	3	NB	3	<10	2	O	1	0	≤16	14	≤3	2	2	NÃO	3	1	≤2	0	0	0	0	0	NÃO	N	0	0	0	2012-05-23	2013-02-22	V		1	7	≥6	9	1T	N	N	N	N	NÃO	0
909	MESQUITA	FALSE	8062	17	≤24	S	RJ	3	NB	5	≥10	1	C	2	1	≤16	14	≤3	1	2	NÃO	3	1	≤2	0	0	0	0	0	NÃO	N	0	0	0	2012-05-19	2013-02-22	V		1	3	<6	8	1T	N	N	N	N	NÃO	0
911	MESQUITA	FALSE	3901	17	≤24	S	RJ	3	NB	6	≥10	2	O	2	1	≤16	15	≤3	1	2	NÃO	3	1	≤2	0	0	0	0	0	NÃO	N	0	0	0	2012-05-10	2013-02-23	V		1	10	≥6	13	>1T	N	N	N	N	NÃO	0
912	MESQUITA	FALSE	8600	18	≤24	S	OUTRO	3	NB	6	≥10	1	C	1	0	≤16	15	≤3	2	1	NÃO	3	1	≤2	0	0	0	0	0	NÃO	N	0	0	0		2013-02-23	V		1	3	<6			N	N	N	N	NÃO	0
914	MESQUITA	FALSE	2617	24	≤24	S	RJ	3	NB	6	≥10	1	C	1	0	>16	17	>3	7	2	SIM	2	2	≤2	1	1	0	0	0	NÃO	N	0	0	0	2012-05-25	2013-02-23	C	INS PLAC	1	9	≥6	9	1T	N	N	OLIGOIDR	S	CIR	0
918	MESQUITA	FALSE	9585	21	≤24	S	RJ	1	B	5	≥10	1	C	1	0	>16	18	≤3	2	1	NÃO	3	1	≤2	0	0	0	0	0	NÃO	N	0	0	0	2012-05-18	2013-02-23	C	MACROS	1	14	≥6	13	>1T	S	SIFILIS	SIFILIS	N	NÃO	0
919	MESQUITA	FALSE	560	27	>24	S	RJ	1	B	6	≥10	1	C	2	1	>16	19	≤3	1	2	NÃO	3	1	≤2	0	0	0	0	0	NÃO	N	0	0	0	2012-05-19	2013-02-23	V		1	7	≥6	5	1T	N	N	N	N	NÃO	0
920	MESQUITA	FALSE	947	19	≤24	S	RJ	3	NB	3	<10	1	C	2	1	≤16	14	≤3	3	2	NÃO	3	2	≤2	0	0	0	1	1	SIM	S	1	AB1	0	2012-05-12	2013-02-23	V		1	8	≥6	8	1T	N	N	N	N	NÃO	0
921	MESQUITA	FALSE	7468	18	≤24	S	RJ	1	B	4	<10	2	O	1	0	≤16	16	≤3	1	3	NÃO	3	2	≤2	1	1	0	0	0	NÃO	N	0	0	0	2012-05-27	2013-02-23	V		1	7	≥6			N	N	N	N	NÃO	0
922	MESQUITA	FALSE	5513	19	≤24	S	RJ	3	NB	6	≥10	2	O	3	1	>16	17	≤3	1	2	NÃO	3	1	≤2	0	0	0	0	0	NÃO	N	0	0	0	2012-05-25	2013-02-23	V		1	8	≥6	26	>1T	N	N	N	N	NÃO	0
923	MESQUITA	FALSE	4611	18	≤24	S	RJ	3	NB	3	<10	2	O	1	0	≤16	14	>3	7	2	NÃO	3	2	≤2	0	0	0	1	1	SIM	S	1	AB1	0		2013-02-23	V		1	6	≥6	22	>1T	N	N	N	S	CIR	0
924	MESQUITA	FALSE	9832	17	≤24	S	RJ	3	NB	5	≥10	1	C	1	0	≤16	16	≤3	1	2	NÃO	3	1	≤2	0	0	0	0	0	NÃO	N	0	0	0	2012-04-28	2013-02-23	C	SFA	1	5	<6	22	>1T	N	N	N	N	NÃO	0
925	MESQUITA	FALSE	9870	25	>24	S	RJ	1	B	6	≥10	1	C	1	0	≤16	15	≤3	2	2	NÃO	3	1	≤2	0	0	0	0	0	NÃO	N	0	0	0	2012-05-27	2013-02-23	C	DCP	1	7	≥6	13	>1T	N	N	N	N	NÃO	0
926	MESQUITA	FALSE	9869	22	≤24	S	RJ	1	B	6	≥10	2	O	6	1	≤16	15	>3	11	2	NÃO	3	1	≤2	0	0	0	0	0	NÃO	N	0	0	0	2012-08-08	2013-02-23	V		1	3	<6	30	>1T	N	N	N	S	CIR	0
927	MESQUITA	FALSE	5720	17	≤24	S	RJ	1	B	5	≥10	2	O	1	0	≤16	16	>3	5	2	NÃO	3	1	≤2	0	0	0	0	0	NÃO	N	0	0	0	2012-05-30	2013-02-25	V		1	5	<6	21	>1T	S	SIFILIS	N	N	NÃO	0
930	MESQUITA	FALSE	9290	20	≤24	S	RJ	3	NB	5	≥10	2	O	2	1	≤16	15	≤3	2	3	NÃO	3	1	≤2	0	0	0	0	0	NÃO	N	0	0	0	2012-05-20	2013-02-24	V		1	9	≥6	4	1T	N	N	N	N	NÃO	0
931	MESQUITA	FALSE	3328	33	>24	S	RJ	3	NB	5	≥10	1	C	2	1	≤16	16	>3	10	3	NÃO	3	4	>2	3	3	0	0	0	NÃO	S	1	M I U	0		2013-02-25	V		1	10	≥6	11	1T	N	N	RPMO	S	SEPSE NEO	0
932	MESQUITA	FALSE	9926	26	>24	S	RJ	3	NB	6	≥10	1	C	2	1	≤16	13	≤3	2	2	NÃO	3	2	≤2	1	0	1	0	0	NÃO	N	0	0	0	2012-05-11	2013-02-25	V		1	4	<6	17	>1T	N	N	N	S	CIR	0
933	MESQUITA	FALSE	9906	20	≤24	S	RJ	2	NB	3	<10	1	C	5	1	≤16	15	>3	6	3	NÃO	3	1	≤2	0	0	0	0	0	NÃO	N	0	0	0		2013-02-24	C	PELVICO	1	5	<6	12	1T	N	N	N	N	NÃO	0
934	MESQUITA	FALSE	8950	25	>24	S	RJ	2	NB	4	<10	1	C	1	0	>16	18	≤3	3	1	NÃO	3	2	≤2	1	1	0	0	0	NÃO	N	0	0	0		2013-02-24	V		1	10	≥6	6	1T	N	N	N	N	NÃO	0
935	MESQUITA	FALSE	9459	40	>24	S	OUTRO	3	NB	5	≥10	1	C	2	1	>16	25	≤3	1	1	SIM	1	3	>2	2	0	2	0	0	NÃO	S	1	DPP	M I U	2012-05-16	2012-02-24	C	ITERAT	1	7	≥6	8	1T	N	N	N	N	NÃO	0
937	MESQUITA	FALSE	6475	18	≤24	S	RJ	1	B	5	≥10	1	C	2	1	≤16	14	≤3	1	3	NÃO	3	1	≤2	0	0	0	0	0	NÃO	N	0	0	0		2013-02-23	V		1	5	<6	6	1T	N	N	N	N	NÃO	0
938	MESQUITA	FALSE	9917	21	≤24	S	RJ	2	NB	6	≥10	1	C	1	0	>16	17	>3	5	3	NÃO	3	1	≤2	0	0	0	0	0	NÃO	N	0	0	0	2012-05-15	2013-02-24	V		1	7	≥6	25	>1T	N	N	N	N	NÃO	0
940	MESQUITA	FALSE	9712	31	>24	S	RJ	2	NB	3	<10	2	O	1	0	>16	17	≤3	2	2	NÃO	3	2	≤2	1	1	0	0	0	NÃO	N	0	0	0	2012-05-18	2013-02-24	V		1	9	≥6	8	1T	N	N	N	N	NÃO	0
941	MESQUITA	FALSE	5926	17	≤24	S	RJ	3	NB	5	≥10	2	O	3	1	≤16	14	≤3	1	3	NÃO	3	1	≤2	0	0	0	0	0	NÃO	N	0	0	0	2012-06-01	2013-02-24	C	DCP	1	8	≥6	9	1T	N	N	N	N	NÃO	0
942	MESQUITA	FALSE	9921	20	≤24	S	RJ	3	NB	2	<10	2	O	1	0	≤16	12	>3	9	3	NÃO	3	3	>2	2	2	0	0	0	NÃO	N	0	0	0		2013-02-25	V		0	0	<6			N	N	N	N	NÃO	0
943	MESQUITA	FALSE	5453	26	>24	S	RJ	3	NB	6	≥10	1	C	1	0	>16	19	≤3	1	3	NÃO	3	1	≤2	0	0	0	0	0	NÃO	N	0	0	0	2012-06-06	2013-03-05	V		1	5	<6	4	1T	N	N	N	N	NÃO	0
945	MESQUITA	FALSE	9930	29	>24	S	RJ	1	B	3	<10	1	C	1	0	≤16	16	≤3	2	2	NÃO	3	6	>2	4	4	0	1	1	SIM	S	1	AB1	0		2013-02-25	V		1	5	<6	13	>1T	N	N	N	N	NÃO	0
962	MESQUITA	FALSE	10033	30	>24	S	RJ	3	NB	3	<10	1	C	2	1	≤16	16	>3	4	3	NÃO	3	2	≤2	1	1	0	0	0	NÃO	N	0	0	0	2012-06-02	2013-02-27	V		1	6	≥6	14	>1T	N	N	N	N	NÃO	0
963	MESQUITA	FALSE	10106	34	>24	S	OUTRO	4	NB	6	≥10	1	C	2	1	>16	25						3	>2	2	1	1	0	0	NÃO	N	0	0	0		2013-02-28	V		1	6	≥6	21	>1T	N	N	N	S	CIR	0
964	MESQUITA	FALSE	10134	25	>24	S	RJ	3	NB	3	<10	1	C	2	1	≤16	13	>3	12	3	NÃO	3	3	>2	2	2	0	0	0	NÃO	N	0	0	0	2012-05-23	2013-02-28	V		0	0	<6	6	1T	N	N	N	N	NÃO	0
965	MESQUITA	FALSE	8185	28	>24	S	RJ	3	NB	5	≥10	1	C	1	0	>16	18	≤3	3	3	NÃO	3	2	≤2	1	1	0	0	0	NÃO	N	0	0	0	2012-05-19	2013-02-28	V		0	0	<6	9	1T	N	N	N	N	NÃO	0
966	MESQUITA	FALSE	9949	26	>24	N	RJ	3	NB	6	≥10	1	C	2	1	>16	17	>3	5	3	NÃO	3	3	>2	2	0	2	0	0	NÃO	N	0	0	0	2013-01-10									N	N	N	N	NÃO	0
967	MESQUITA	FALSE	9709	18	≤24	S	RJ	1	B	3	<10	2	O	1	0	≤16	14	≤3	1	3	NÃO	3	2	≤2	1	1	0	0	0	NÃO	N	0	0	0		2013-02-27	V		1	5	<6	6	1T	N	N	N	N	NÃO	0
968	MESQUITA	FALSE	1341	37	>24	S	RJ	3	NB	6	≥10	1	C	2	1	>16	18	>3	5	2	NÃO	3	2	≤2	1	1	0	0	0	NÃO	N	0	0	0	2012-05-20	2013-02-27	V		1	10	≥6	8	1T	N	N	N	N	NÃO	0
969	MESQUITA	FALSE	10092	16	≤24	S	RJ	1	B	2	<10	2	O	2	1	≤16	13	≤3	3	2	NÃO	3	1	≤2	0	0	0	0	0	NÃO	N	0	0	0	2012-05-05	2013-02-28	C	PELVICO	1	3	<6	26	>1T	N	N	INS PLAC	S	CIR	0
970	MESQUITA	FALSE	4508	18	≤24	S	RJ	2	NB	5	≥10	2	O	1	0	≤16	16	≤3	1	3	NÃO	3	1	≤2	0	0	0	0	0	NÃO	N	0	0	0	2012-06-10	2013-02-27	V		1	4	<6	21	>1T	N	N	N	N	NÃO	0
971	MESQUITA	FALSE	9010	18	≤24	S	RJ	3	NB	5	≥10	1	C	2	1	>16	17	≤3	1	2	NÃO	3	1	≤2	0	0	0	0	0	NÃO	N	0	0	0	2012-06-02	2013-03-01	V		0	1	<6	20	>1T	N	N	N	N	NÃO	0
972	MESQUITA	FALSE	9618	25	>24	S	RJ	3	NB	6	≥10	2	O	1	0	≤16	16	>3	15	3	NÃO	3	3	>2	0	0	0	1	2	SIM	S	2	AB1	0	2012-05-28	2013-03-01	V		1	4	<6	12	1T	N	N	N	N	NÃO	0
973	MESQUITA	FALSE	10153	19	≤24	S	RJ	3	NB	4	<10	1	C	5	1	≤16	14	≤3	3	2	SIM	2	1	≤2	0	0	0	0	0	NÃO	N	0	0	0	2012-05-19	2013-03-01	V		1	9	≥6	2	1T	N	N	N	N	NÃO	0
974	MESQUITA	FALSE	854	33	>24	S	RJ	3	NB	2	<10	1	C	2	1	≤16	13	>3	5	1	NÃO	3	2	≤2	1	1	0	0	0	NÃO	N	0	0	0		2013-03-01	V		1	7	≥6	8	1T	N	N	N	N	NÃO	0
975	MESQUITA	FALSE	5684	24	≤24	S	RJ	1	B	5	≥10	1	C	1	0	>16	18	≤3	1	3	NÃO	3	2	≤2	1	1	0	0	0	NÃO	N	0	0	0	2012-05-18	2013-03-01	V		1	5	<6	7	1T	N	N	N	N	NÃO	0
976	MESQUITA	FALSE	9766	19	≤24	S	RJ	3	NB	4	<10	1	C	1	0	≤16	14	≤3	2	2	NÃO	3	1	≤2	0	0	0	0	0	NÃO	N	0	0	0	2012-05-31	2013-03-01	V		0	2	<6	4	1T	N	N	N	N	NÃO	0
977	MESQUITA	FALSE	6103	18	≤24	S	RJ	3	NB	5	≥10	1	C	1	0	≤16	14	≤3	2	2	NÃO	3	2	≤2	1	1	0	0	0	NÃO	N	0	0	0	2012-05-28	2013-03-01	V		1	10	≥6	12	1T	N	N	N	S	SEPSE NEO	0
979	MESQUITA	FALSE	10231	23	≤24	S	RJ	3	NB	6	≥10	1	C	1	0	>16	19	≤3	2	2	NÃO	3	1	≤2	0	0	0	0	0	NÃO	N	0	0	0		2013-03-03	V		1	7	≥6	13	>1T	N	N	N	S	CIR	0
982	MESQUITA	FALSE	4099	32	>24	S	RJ	3	NB	7	≥10	1	C	2	1	≤16	13	≤3	2	2	NÃO	3	1	≤2	0	0	0	0	0	NÃO	N	0	0	0	2012-06-01	2013-03-03	V		1	8	≥6	7	1T	N	N	N	S	CIR	0
983	MESQUITA	FALSE	5955	23	≤24	S	RJ	3	NB	3	<10	1	C	1	0	≤16	13	≤3	1	2	NÃO	3	2	≤2	1	1	0	0	0	NÃO	N	0	0	0	2012-05-20	2013-03-02	V		1	8	≥6	16	>1T	N	N	N	N	NÃO	0
984	MESQUITA	FALSE	8406	35	>24	S	RJ	3	NB	3	<10	1	C	1	0	≤16	15	≤3	2	3	NÃO	3	3	>2	2	2	0	0	0	NÃO	N	0	0	0	2012-05-27	2013-03-02	V		1	7	≥6	12	1T	N	N	N	N	NÃO	0
985	MESQUITA	FALSE	9641	27	>24	S	RJ	3	NB	6	≥10	2	O	2	1	>16	17	>3	4	2	NÃO	3	1	≤2	0	0	0	0	0	NÃO	N	0	0	0		2013-03-02	V		1	7	≥6	6	1T	N	N	N	N	NÃO	0
986	MESQUITA	FALSE	9961	27	>24	S	RJ	2	NB	3	<10	1	C	1	0	≤16	15	>3	5	3	NÃO	3	4	>2	3	3	0	0	0	NÃO	N	0	0	0	2012-05-20	2013-03-02	V		1	7	≥6	8	1T	N	N	N	N	NÃO	0
987	MESQUITA	FALSE	9729	22	≤24	S	RJ	3	NB	5	≥10	1	C	2	1	>16	20	≤3	2	2	NÃO	3	1	≤2	0	0	0	0	0	NÃO	N	0	0	0		2013-03-03	V		1	10	≥6	6	1T	N	N	N	N	NÃO	0
988	MESQUITA	FALSE	10237	22	≤24	S	RJ			3	<10	1	C	1	0	≤16	13	>3	10	1	NÃO	3	3	>2	2	2	0	0	0	NÃO	N	0	0	0	2012-05-25	2013-03-03	V		1	5	<6	5	1T	S	TABAGISTA	SIFILIS	S	UTI NEO	0
989	MESQUITA	FALSE	9857	18	≤24	S	RJ	3	NB	3	<10	2	O	1	0	≤16	15	≤3	2	2	SIM	1	3	>2	1	1	0	1	1	SIM	S	1	AB1	0		2013-03-03	V		1	3	<6	17	>1T	N	N	N	N	NÃO	0
991	MESQUITA	FALSE	10352	19	≤24	S	RJ	2	NB	6	≥10	1	C	2	1	≤16	16	≤3	1	3	NÃO	3	1	≤2	0	0	0	0	0	NÃO	N	0	0	0		2013-03-05	V		1	7	≥6	5	1T	N	N	N	N	NÃO	0
993	MESQUITA	FALSE	10336	21	≤24	S	RJ	3	NB	6	≥10	2	O	1	0	≤16	16	>3	4	3	NÃO	3	1	≤2	0	0	0	0	0	NÃO	N	0	0	0		2013-03-05	V		1	6	≥6	12	1T	N	N	N	N	NÃO	0
994	MESQUITA	FALSE	2196	18	≤24	S	RJ	1	B	5	≥10	2	O	2	1	>16	17	≤3	2	2	NÃO	3	1	≤2	0	0	0	0	0	NÃO	N	0	0	0		2013-03-05	V		1	6	≥6	7	1T	N	N	N	N	NÃO	0
995	MESQUITA	FALSE	5777	18	≤24	S	RJ	3	NB	5	≥10	1	C	2	1	≤16	15	≤3	2	2	NÃO	3	1	≤2	0	0	0	0	0	NÃO	N	0	0	0		2013-03-05	V		1	6	≥6	19	>1T	N	N	N	N	NÃO	0
996	MESQUITA	FALSE	10297	27	>24	S	OUTRO	1	B	6	≥10	1	C	1	0	>16	24	≤3	1	2	NÃO	3	1	≤2	0	0	0	0	0	NÃO	N	0	0	0		2013-03-04	V		1	4	<6	3	1T	N	N	N	N	NÃO	0
997	MESQUITA	FALSE	10291	32	>24	S	RJ	1	B	6	≥10	1	C	2	1	>16	23	≤3	2	3	NÃO	3	1	≤2	0	0	0	0	0	NÃO	N	0	0	0		2013-03-05	V		1	7	≥6	9	1T	N	N	N	N	NÃO	0
998	MESQUITA	FALSE	9647	19	≤24	S	RJ	3	NB	3	<10	1	C	1	0	≤16	15	>3	6	3	NÃO	3	2	≤2	1	0	1	0	0	NÃO	N	0	0	0		2013-03-04	V					18	>1T	N	N	N	N	NÃO	0
999	MESQUITA	FALSE	7591	23	≤24	N	OUTRO	2	NB	6	≥10	1	C	2	1	≤16	15	>3	4	2	NÃO	3																	1	3	<6	9	1T	N	N	N
1001	MESQUITA	FALSE	7301	22	≤24	N	RJ	3	NB	6	≥10	1	C	1	0	≤16	15	≤3	1	2	NÃO	3																	1	3	<6	9	1T	N	N	N
1002	MESQUITA	FALSE	7119	18	≤24	S	RJ	3	NB	5	≥10	1	C	1	0	≤16	15	≤3	3	3	NÃO	3	1	≤2	0	0	0	0	0	NÃO	N	0	0	0	2012-05-13	2013-03-04	V		1	5	<6	14	>1T	N	N	N	N	NÃO	0
1003	MESQUITA	FALSE	10306	34	>24	S	RJ	2	NB	3	<10	1	C	1	0	≤16	13	>3	5	3	NÃO	3	4	>2	3	3	0	0	0	NÃO	N	0	0	0		2013-03-05	V		0	0	<6			N	N	N	N	NÃO	0
1006	MESQUITA	FALSE	8197	24	≤24	S	RJ	3	NB	6	≥10	1	C	1	0	>16	17	≤3	1	2	NÃO	3	1	≤2	0	0	0	0	0	NÃO	N	0	0	0	2012-06-04	2013-03-04	V		1	8	≥6	5	1T	N	N	N	N	NÃO	0
1007	MESQUITA	FALSE	9987	33	>24	S	RJ	3	NB	6	≥10	1	C	1	0	≤16	16	≤3	2	2	NÃO	3	5	>2	3	3	0	1	1	SIM	S	1	AB1	0	2012-06-30	2013-03-04	V		1	8	≥6	9	1T	N	N	N	N	NÃO	0
1008	MESQUITA	FALSE	9907	20	≤24	S	RJ	1	B	6	≥10	1	C	2	1	≤16	15	≤3	2	3	NÃO	3	1	≤2	0	0	0	0	0	NÃO	N	0	0	0	2012-05-07	2013-03-04	V		1	7	≥6	2	1T	N	N	N	S	UTI NEO	0
1009	MESQUITA	FALSE	9125	22	≤24	S	RJ	3	NB	6	≥10	1	C	2	1	≤16	16	>3	4	1	NÃO	3	2	≤2	1	1	0	0	0	NÃO	N	0	0	0	2012-06-01	2013-03-04	V		1	5	<6	15	>1T	N	N	N	N	NÃO	0
1011	MESQUITA	FALSE	3385	25	>24	S	OUTRO	3	NB	6	≥10	1	C	3	1	>16	20	>3	4	2	NÃO	3	2	≤2	1	1	0	0	0	NÃO	N	0	0	0		2013-03-04	V		1	10	≥6	5	1T	N	N	OLIGOIDR	N	NÃO	0
1012	MESQUITA	FALSE	1119	23	≤24	S	RJ	3	NB	5	≥10	1	C		1	≤16	14	>3	4	2	NÃO	3	3	>2	1	1	0	1	1	SIM	S	1	AB1	0	2012-05-29	2013-03-07	V		1	8	≥6	7	1T	S	SIFILIS	SIFILIS	S	SIFILIS CONG	0
1013	MESQUITA	FALSE	2341	25	>24	S	RJ	3	NB	6	≥10	1	C	1	0	≤16	15	>3	4	3	NÃO	3	1	≤2	0	0	0	0	0	NÃO	N	0	0	0	2012-05-15	2013-03-06	C	SEROTIN	1	5	<6	13	>1T	N	N	N	N	NÃO	0
1014	MESQUITA	FALSE	10205	22	≤24	S	RJ	2	NB	5	≥10	1	C	1	0	≤16	12	≤3	3	3	NÃO	3	3	>2	2	2	0	0	0	NÃO	N	0	0	0		2013-03-07	V		1	4	<6	11	1T	N	N	N	N	NÃO	0
1015	MESQUITA	FALSE	5498	20	≤24	S	RJ	1	B	6	≥10	1	C	2	1	>16	17	≤3	2	3	NÃO	3	1	≤2	0	0	0	0	0	NÃO	N	0	0	0	2012-06-10	2013-03-07	V		1	5	<6	19	>1T	N	N	N	N	NÃO	0
1016	MESQUITA	FALSE	10455	29	>24	S	RJ	3	NB	2	<10	1	C	1	0	≤16	13	>3	7	3	NÃO	3	9	>2	4	4	0	1	4	SIM	S	4	AB1	0		2013-03-07	V		0	2	<6			S	TABAGISTA	M I U	S	M I U	1
1017	MESQUITA	FALSE	10408	24	≤24	S	RJ	3	NB	3	<10	1	C	1	0	≤16	16	≤3	2	3	NÃO	3	3	>2	2	2	0	0	0	NÃO	N	0	0	0	2012-06-13	2013-03-06	V		1	5	<6	9	1T	N	N	N	N	NÃO	0
1018	MESQUITA	FALSE	6051	25	>24	S	RJ	1	B	6	≥10	1	C	1	0	>16	17	>3	4	3	NÃO	3	2	≤2	0	0	0	1	1	SIM	S	AB1	0	0		2013-03-07	V		1	7	≥6	5	1T	N	N	N	N	NÃO	0
1021	MESQUITA	FALSE	10403	30	>24	S	RJ	3	NB	5	≥10	1	C	1	0	>16	17	≤3	1	3	NÃO	3	2	≤2	1	1	0	0	0	NÃO	N	0	0	0		2013-03-06	V		1	5	<6	15	>1T	N	N	N	N	NÃO	0
1022	MESQUITA	FALSE	10504	21	≤24	S	RJ	1	B	3	<10	2	O	1	0	>16	18	>3	5	3	NÃO	3	1	≤2	0	0	0	0	0	NÃO	N	0	0	0		2013-03-08	V		1	8	≥6	5	1T	N	N	N	S	CIR	0
1023	MESQUITA	FALSE	10457	20	≤24	S	RJ	3	NB	3	<10	2	O	1	0	≤16	16	≤3	3	3	NÃO	3	1	≤2	0	0	0	0	0	NÃO	N	0	0	0	2012-05-26	2013-03-04	V		1	5	<6	11	1T	N	N	N	S	CIR	0
1024	MESQUITA	FALSE	10458	17	≤24	S	RJ	2	NB	3	<10	1	C	1	0	≤16	15	≤3	2	3	NÃO	3	1	≤2	0	0	0	0	0	NÃO	N	0	0	0	2012-05-25	2013-03-07	V		1	7	≥6	12	1T	N	N	N	N	NÃO	0
825	MESQUITA	FALSE	8340	20	≤24	S	RJ	3	NB	3	<10	2	O	2	1	≤16	14	>3	4	1	NÃO	3	1	≤2	0	0	0	0	0	NÃO	N	0	0	0		2013-03-07	V		1	8	≥6	7	1T	N	N	N	N	NÃO	0
1026	MESQUITA	FALSE	6796	19	≤24	S	RJ	3	NB	5	≥10	1	C	2	1	≤16	15	≤3	3	2	NÃO	3	2	≤2	1	0	1	0	0	NÃO	N	0	0	0		2013-03-07	V		1	6	≥6	16	>1T	N	N	N	N	NÃO	0
1027	MESQUITA	FALSE	2443	20	≤24	S	OUTRO	3	NB	5	≥10	1	C	1	0	≤16	16	≤3	1	2	NÃO	3	1	≤2	0	0	0	0	0	NÃO	N	0	0	0	2012-06-14	2013-03-07	V		1	11	≥6	9	1T	N	N	N	N	NÃO	0
1028	MESQUITA	FALSE	1008	21	≤24	S	RJ	1	B	5	≥10	2	O	3	1	≤16	14	>3	5	2	NÃO	3	1	≤2	0	0	0	0	0	NÃO	N	0	0	0		2013-03-08	V		1	6	≥6	9	1T	N	N	N	S	CIR	0
1029	MESQUITA	FALSE	6272	24	≤24	S	RJ	3	NB	6	≥10	1	C	1	0	≤16	15	>3	4	3	NÃO	3	1	≤2	0	0	0	0	0	NÃO	N	0	0	0	2012-06-12	2013-03-08	V		1	5	<6	9	1T	N	N	N	N	NÃO	0
1030	MESQUITA	FALSE	10492	20	≤24	S	RJ	1	B	5	≥10	2	O	1	0	>16	18	≤3	1	1	NÃO	3	1	≤2	0	0	0	0	0	NÃO	N	0	0	0		2013-03-08	C	DCP	1	6	≥6	9	1T	N	N	N	N	NÃO	0
1032	MESQUITA	FALSE	8031	21	≤24	N	RJ	3	NB	6	≥10	1	C	1	0	≤16	13	≤3	2	3	NÃO	3					0												1	3	<6	9	1T	N	N	N
1033	MESQUITA	FALSE	10443	22	≤24	S	RJ	2	NB	5	≥10	1	C	1	0	≤16	16	>3	5	3	NÃO	3	1	≤2	0	0	0	0	0	NÃO	N	0	0	0	2012-05-20	2013-03-08	V		1	8	≥6	10	1T	N	N	N	S	CIR	0
1034	MESQUITA	FALSE	10476	25	>24	S	RJ	3	NB	6	≥10	1	C	3	1	≤16	15	>3	4	2	NÃO	3	1	≤2	0	0	0	0	0	NÃO	N	0	0	0		2013-03-08	V		1	7	≥6	20	>1T	N	N	N	N	NÃO	0
1035	MESQUITA	FALSE	5346	26	>24	S	RJ	1	B	3	<10	1	C	1	0	≤16	14	>3	7	3	NÃO	3	2	≤2	0	0	0	1	1	SIM	S	1	AB1	0		2013-03-09	V		1	2	<6	13	>1T	N	N	N	N	NÃO	0
1036	MESQUITA	FALSE	5108	22	≤24	S	RJ	3	NB	3	<10	2	O	1	0	≤16	14	>3	15	2	NÃO	3	4	>2	2	2	0	1	1	SIM	S	1	AB1	0	2012-06-05	2013-03-08	V		1	6	≥6	20	>1T	N	N	N	N	NÃO	0
1038	MESQUITA	FALSE	7616	22	≤24	N	RJ	1	B	6	≥10	1	C	1	0	>16	17	>3	5	2	NÃO	3																	1	2	<6	11	1T	N	N	N
1039	MESQUITA	FALSE	8481	26	>24	S	RJ	1	B	6	≥10	1	C	1	0	>16	20	≤3	1	3	NÃO	3	1	≤2	0	0	0	0	0	NÃO	N	0	0	0		2013-03-09	V		1	4	<6	12	1T	N	N	SFA	S	APGAR5<7/UTI NEO	0
1041	MESQUITA	FALSE	3317	20	≤24	S	RJ	2	NB	5	≥10	1	C	1	0	>16	17	≤3	2	3	NÃO	3	1	≤2	0	0	0	0	0	NÃO	N	0	0	0	2012-07-12	2013-03-09	V		1	4	<6	17	>1T	N	N	N	N	NÃO	0
1043	MESQUITA	FALSE	7595	21	≤24	N	RJ	1	B	6	≥10	1	C	1	0	≤16	14	>3	7	3	NÃO	3																	1	3	<6	15	>1T	N	N	N
1044	MESQUITA	FALSE	1790	28	>24	S	RJ	2	NB	2	<10	1	C	2	1	>16	18	≤3	1	3	NÃO	3	5	>2	4	4	0	0	0	NÃO	N	0	0	0		2013-03-09	V		1	6	≥6	22	>1T	N	N	N	N	NÃO	0
1045	MESQUITA	FALSE	9925	17	≤24	S	RJ	3	NB	3	<10	2	O	1	0	≤16	15	≤3	1	2	NÃO	3	1	≤2	0	0	0	0	0	NÃO	N	0	0	0	2012-05-23	2013-03-09	C	FALHA IND	1	4	<6	22	>1T	N	N	N	N	NÃO	0
1049	MESQUITA	FALSE	10587	27	>24	S	RJ	2	NB	2	<10	1	C	2	1	≤16	13	>3	8	3	NÃO	3	3	>2	2	2	0	N	0	NÃO	N	0	0	0		2013-03-09	V		1	6	≥6	9	1T	N	N	N	N	NÃO	0
1051	MESQUITA	FALSE	9920	28	>24	S	RJ	3	NB	6	≥10	1	C	2	1	>16	24	≤3	1	3	NÃO	3	2	≤2	1	1	0	N	0	NÃO	N	0	0	0		2013-03-09	V		1	7	≥6	13	>1T	N	N	N	N	NÃO	0
1054	MESQUITA	FALSE	4128	17	≤24	S	RJ	1	B	2	<10	1	C	1	0	≤16	13	≤3	2	2	NÃO	3	1	≤2	0	0	0	0	0	NÃO	N	0	0	0		2013-03-10	C	PELVICO	1	5	<6	9	1T	N	N	N	N	NÃO	0
1056	MESQUITA	FALSE	10618	22	≤24	S	RJ	1	B	6	≥10	2	O	1	0	≤16	14	≤3	1	2	NÃO	3	2	≤2	1	1	0	N	0	NÃO	N	0	0	0		2013-03-10	C	OLIGOIDR	1	1	<6	33	>1T	N	N	OLIGOIDR	N	NÃO	0
1057	MESQUITA	FALSE	10613	18	≤24	S	RJ	3	NB	6	≥10	1	C	1	0	≤16	16	≤3	1	3	NÃO	3	1	≤2	0	0	0	0	0	NÃO	N	0	0	0	2012-06-01	2013-03-10	V		1	7	≥6	14	>1T	N	N	N	N	NÃO	0
1058	MESQUITA	FALSE	4128	23	≤24	N	RJ	3	NB	2	<10	1	C	1	0	>16	17	≤3	2	3	NÃO	3																	1	2	<6	7	1T	N	N	N
1059	MESQUITA	FALSE	5768	31	>24	S	RJ	3	NB	2	<10	1	C	1	0	≤16	14	≤3	2	2	NÃO	3	3	>2	2	2	0	0	0	NÃO	N	0	0	0	2012-06-02	2013-03-10	C	PELVICO	1	8	≥6	10	1T	N	N	N	N	NÃO	0
1060	MESQUITA	FALSE	10574	22	≤24	S	RJ	3	NB	2	<10	1	C	1	0	>16	17	≤3	2	2	NÃO	3	1	≤2	0	0	0	0	0	NÃO	N	0	0	0	2012-06-06	2013-03-10	V		1	9	≥6	7	1T	N	N	N	N	PRETERMO	0
1061	MESQUITA	FALSE	8709	17	≤24	S	RJ	3	NB	2	<10	1	C	3	1	≤16	12	>3	15	3	NÃO	3	1	≤2	0	0	0	0	0	NÃO	N	0	0	0		2013-03-10	V		1	3	<6	19	>1T	N	N	N	N	NÃO	0
1062	MESQUITA	FALSE	9851	28	>24	S	RJ	1	B	6	≥10	1	C	2	1	>16	18	≤3	1	2	SIM	1	2	≤2	1	1	0	0	0	NÃO	N	0	0	0		2013-03-11	V		1	9	≥6	8	1T	N	N	N	S	CIR	0
1063	MESQUITA	FALSE	10619	20	≤24	S	RJ	3	NB	3	<10	2	O	1	0	≤16	15	>3	4	2	NÃO	3	2	≤2	1	1	0	0	0	NÃO	N	0	0	0	2012-06-07	2013-03-10	V		1	3	<6	6	1T	N	N	N	N	NÃO	0
1064	MESQUITA	FALSE	2043	18	≤24	S	RJ	3	NB	3	<10	2	O	1	0	≤16	16	≤3	1	2	NÃO	3	1	≤2	0	0	0	0	0	NÃO	N	0	0	0	2012-06-07	2013-03-10	V		1	11	≥6	13	>1T	N	N	PE	S	S_HIPERT	0
1065	MESQUITA	FALSE	10616	22	≤24	S	RJ	1	B	5	≥10	2	O	1	0	>16	18	>3	4	2	NÃO	3	1	≤2	0	0	0	0	0	NÃO	N	0	0	0	2012-08-16	2013-03-10	V		0	0	<6			N	N	N	S	S_HIPERT	0
1068	MESQUITA	FALSE	9457	26	>24	S	OUTRO	2	NB	3	<10	1	C	2	1	>16	17	>3	10	3	NÃO	3	1	≤2	0	0	0	0	0	NÃO	N	0	0	0	2012-05-25	2013-03-11	C	SEROTIN	1	6	≥6	9	1T	N	N	RPMO	N	NÃO	0
1069	MESQUITA	FALSE	3463	21	≤24	S	RJ	3	NB	5	≥10	2	O	3	1	≤16	14	>3	6	2	NÃO	3	1	≤2	0	0	0	0	0	NÃO	N	0	0	0	2012-05-25	2013-03-11	C	SEROTIN	1	5	<6	6	1T	N	N	N	N	NÃO	0
1070	MESQUITA	FALSE	2010	21	≤24	S	RJ	2	NB	5	≥10	1	C	1	0	≤16	15	≤3	3	3	NÃO	3	1	≤2	0	0	0	0	0	NÃO	N	0	0	0		2013-03-11	V		1	8	≥6	9	1T	N	N	N	N	NÃO	0
1074	MESQUITA	FALSE	5230	31	>24	S	RJ	3	NB	6	≥10	1	C	1	0	>16	17	>3	5	1	SIM	1	5	>2	2	2	0	1	2	SIM	S	2	AB1	0	2012-06-08	2013-03-12	V		1	9	≥6	8	1T	N	N	N	N	NÃO	0
1089	MESQUITA	FALSE	10730	42	>24	S	OUTRO	3	NB	3	<10	1	C	2	1	≤16	16	≤3	2	3	NÃO	3	4	>2	3	3	0	0	0	NÃO	N	0	0	0		2013-03-12	V		1	7	≥6	8	1T	N	N	N	N	NÃO	0
1090	MESQUITA	FALSE	10555	23	≤24	S	RJ	3	NB	7	≥10	1	C	4	1	>16	18	≤3	1	2	NÃO	3	2	≤2	1	0	1	0	0	NÃO	N	0	0	0		2013-03-11	C	MACROS	1	9	≥6	22	>1T	N	N	N	N	NÃO	0
1094	MESQUITA	FALSE	8439	17	≤24	S	RJ	3	NB	5	≥10	2	O	2	1	≤16	14	>3	5	2	NÃO	3	1	≤2	0	0	0	0	0	NÃO	N	0	0	0		2013-03-12	V		1	5	<6	20	>1T	N	N	N	N	NÃO	0
1096	MESQUITA	FALSE	201	29	>24	S	RJ	2	NB	6	≥10	1	C	1	0	≤16	14	>3	4	3	NÃO	3	2	≤2	1	0	1	0	0	NÃO	N	0	0	0	2012-05-20	2012-12-03	C	C PREVIA	1	8	≥6	16	>1T	N	N	HANC	S	NÃO	0
1097	MESQUITA	FALSE	5969	27	>24	S	RJ	3	NB	6	≥10	1	C	1	0	>16	21	≤3	1	3	NÃO	3	2	≤2	0	0	0	1	1	SIM	S	1	AB1	0	2012-03-02	2012-12-10	V		1	8	≥6	9	1T	N	N	N	S	CIR	0
1098	MESQUITA	FALSE	6292	34	>24	S	RJ	3	NB	5	≥10	1	C	3	1	>16	26	≤3	1	2	SIM	2	2	≤2	1	0	1	0	0	NÃO	N	0	0	0		2012-12-15			0	0	<6			N	N	N	S	AB1	0
1099	MESQUITA	FALSE	1130	28	>24	S	RJ	1	B	3	<10	2	O	1	0	≤16	16	≤3	3	3	NÃO	3	1	≤2	0	0	0	0	0	NÃO	N	0	0	0		2012-12-17	V		1	10	≥6	21	>1T	N	N	N	N	NÃO	0
1100	MESQUITA	FALSE	6778	22	≤24	S	RJ	3	NB	6	≥10	1	C	1	0	>16	18	≤3	1	2	NÃO	3	2	≤2	0	0	0	1	1	SIM	S	1	AB1	0	2012-03-20	2012-12-27	V		1	8	≥6	9	1T	N	N	N	N	NÃO	0
1101	MESQUITA	FALSE	6936	17	≤24	S	RJ	1	B	3	<10	2	O	1	0	≤16	13	≤3	3	3	NÃO	3	1	≤2	0	0	0	0	0	NÃO	N	0	0	0		2012-12-28	V		0	2	<6	27	>1T	N	N	N	N	NÃO	0
1102	MESQUITA	FALSE	6945	20	≤24	S	RJ	1	B	5	≥10	1	C	1	0	≤16	14	>3	6	3	NÃO	3	1	≤2	0	0	0	0	0	NÃO	N	0	0	0		2012-12-29	V		1	5	<6	14	>1T	N	N	N	N	NÃO	0
1103	MESQUITA	FALSE	3563	21	≤24	S	RJ	3	NB	5	≥10	1	C	1	0	>16	18	≤3	1	3	NÃO	3	2	≤2	1	1	0	0	0	NÃO	S	1	M I U	SIFILIS CONG		2013-12-10	V		1			6	1T	S	SIFILIS	N	N	NÃO	0
1104	MESQUITA	FALSE	2362	32	>24	N	OUTRO	3	NB	5	≥10	1	C	1	0	>16	18	≤3	3	3	NÃO	3	6	>2	5	3	2	0	0	NÃO	N	0	0	0	2012-05-16	TRANSFERIDA EM 11/1/13			1	5	<6	13	>1T	N	N	TPP
1105	MESQUITA	FALSE	5995	21	≤24	N	RJ	3	NB	6	≥10	1	C	2	1	>16	17	≤3	2	1	SIM	1																	1	3	<6	6	1T	N	N	N
1106	MESQUITA	FALSE	4104	16	≤24	N	RJ	3	NB	3	<10	2	O	1	0	≤16	13	≤3	2	2	NÃO	3	1	≤2	0	0	0	0	0	NÃO	N	0	0	0		PERDA FOLLOW UP			1	3	<6	13	>1T	N	N	N
1107	MESQUITA	FALSE	1219	27	>24	S	RJ	2	NB	3	<10	3	O	2	1	>16	18	≤3	2	3	NÃO	3	5	>2	3	0	3	1	0	SIM	N	0	0	0	2012-03-08	2012-12-05	C	ITERAT	1	7	≥6			N	N	N	N	NÃO	0
1108	MESQUITA	FALSE	6748	22	≤24	S	RJ	3	NB	6	≥10	1	C	2	1	≤16	16	≤3	1	2	NÃO	3	2	≤2	1	1	0	0	0	NÃO	N	0	0	0		2012-12-28	V		0	1	<6	12	1T	N	N	N	N	NÃO	0
1109	MESQUITA	FALSE	6447	26	>24	S	RJ	3	NB	6	≥10	1	C	3	1	>16	18	≤3	1	3	NÃO	3	1	≤2	0	0	0	0	0	NÃO	N	0	0	0	2012-03-05	2012-12-19	C	DCP	1	3	<6	18	>1T	N	N	N	N	NÃO	0
1110	MESQUITA	FALSE	6947	23	≤24	S	RJ	3	NB	6	≥10	1	C	2	1	≤16	16	≤3	2	2	SIM	1	2	≤2	1	1	0	0	0	NÃO	N	0	0	0	2012-03-10	2012-12-29	C	SEROTIN/MACROS	1	5	<6	12	1T	N	N	N	N	NÃO	0
1111	MESQUITA	FALSE	5908	24	≤24	S	RJ	1	B	6	≥10	1	C	2	1	≤16	14	≤3	3	3	NÃO	3	2	≤2	0	0	0	1	1	SIM	S	1	AB1	0		2012-12-29	C	SFA	1	7	≥6	6	1T	N	N	N	N	NÃO	0
1112	MESQUITA	FALSE	6061	17	≤24	S	RJ	1	B	3	<10	2	O	1	0	≤16	15	≤3	3	3	NÃO	3	1	≤2	0	0	0	0	0	NÃO	N	0	0	0		2012-12-15	V		1	7	≥6	23	>1T	N	N	N	N	NÃO	0
1113	MESQUITA	FALSE	5423	21	≤24	N	RJ	2	NB	3	<10	2	O	2	1	≤16	15	>3	4	2	NÃO	3																	1	2	<6	17	>1T	N	N	N
1114	MESQUITA	FALSE	7344	19	≤24	S	RJ	3	NB	6	≥10	2	O	6	1	≤16	14	>3	9	2	NÃO	3	1	≤2	0	0	0	0	0	NÃO	N	0	0	0		2013-01-10	C	PARADA PROGRES	1	11	≥6	6	1T	N	N	N	N	NÃO	0
1115	MESQUITA	FALSE	3584	36	>24	S	RJ	3	NB	6	≥10	1	C	2	1	>16	20	≤3	2	2	NÃO	3	1	≤2	0	0	0	0	0	NÃO	N	0	0	0	2012-03-20	2012-12-17	V		1	4	<6			N	N	N	N	NÃO	0
1116	MESQUITA	FALSE	1228	18	≤24	S	RJ	2	NB	5	≥10	2	O	1	0	≤16	15	>3	9	2	NÃO	3	1	≤2	0	0	0	0	0	NÃO	N	0	0	0	2012-04-27	2013-01-10	V		1	8	≥6	10	1T	N	N	N	N	NÃO	0
1117	MESQUITA	FALSE	5952	22	≤24	S	RJ	3	NB	3	<10	1	C	1	0	≤16	16	≤3	2	2	NÃO	3	1	≤2	0	0	0	0	0	NÃO	N	0	0	0	2012-04-08	2012-12-10	C	SFA	1	3	<6	7	1T	N	N	N	N	NÃO	0
1118	MESQUITA	FALSE	7590	18	≤24	S	RJ	1	B	6	≥10	1	C	2	1	>16	17	≤3	1	3	NÃO	3	1	≤2	0	0	0	0	0	NÃO	N	0	0	0		2013-01-12	C	SFA	1	6	≥6	4	1T	N	N	HANC	S	S_HIPERT	0
1119	MESQUITA	FALSE	6315	19	≤24	N	RJ	1	B	7	≥10	1	C	2	1	≤16	16	≤3	2	2	NÃO	3																	1	3	<6	9	1T	N	N	N
1284	MESQUITA	FALSE	10733	19	≤24	S	RJ	2	NB	2	<10	1	C	1	0	≤16	15	≤3	3	3	NÃO	3	2	≤2	0	0	0	1	1	SIM	S	AB1	0	0		2013-09-20	V		1	4	<6	16	>1T	N	N	N	N	NÃO	0
1285	MESQUITA	FALSE	20888	17	≤24	N	RJ	3	NB	3	<10	2	O	1	0	≤16	13	≤3	3	2	NÃO	3	2	≤2	1			0	0	NÃO	N	0	0	0					1	3	<6	20	>1T	N	N	N	N	NÃO	0
1286	MESQUITA	FALSE	21256	22	≤24	N	RJ	2	NB	5	≥10	1	C	1	0	≤16	16	≤3	2	2	NÃO	3	2	≤2	1			0	0	NÃO	N	0	0	0					1	2	<6	12	1T	N	N	N	N	NÃO	0
1287	MESQUITA	FALSE	11280	17	≤24	S	RJ	3	NB	5	≥10	1	C	1	0	≤16	14	≤3	2	3	NÃO	3	1	≤2	0	0	0	0	0	NÃO	N	0	0	0	2012-12-23	2013-09-29	C	PELVICO	1	10	≥6	17	>1T	N	N	N	S	CIR	0
1288	MESQUITA	FALSE	8874	30	>24	S	RJ	1	B	7	≥10	1	C	4	1	>16	17	≤3	3	2	NÃO	3	1	≤2	0	0	0	0	0	NÃO	N	0	0	0	2012-12-13	2013-09-30	C	FALHA IND	1	8	≥6	7	1T	N	N	RPMO	N	NÃO	0
1289	MESQUITA	FALSE	19796	32	>24	N	RJ	2	NB	3	<10	1	C	2	1	≤16	15	>3	30	2	NÃO	3	3	>2	2			0	0	NÃO	N	0	0						1	3	<6	9	1T	S	SIFILIS	N	N	NÃO	0
1290	MESQUITA	FALSE	14357	17	≤24	S	RJ	1	B	5	≥10	2	O	3	1	≤16	15	≤3	1	3	NÃO	3	1	≤2	0	0	0	0	0	NÃO	N	0	0	0	2012-12-16	2013-09-19	V		1	10	≥6	16	>1T	N	N	N	N	NÃO	0
1291	MESQUITA	FALSE	20911	21	≤24	N	OUTRO	3	NB	4	<10	1	C	1	0	>16	19	≤3	1	2	SIM	1	2	≤2	2			0	0	NÃO	N	0	0	0					1	2	<6	26	>1T	N	N	N	N	NÃO	0
1292	MESQUITA	FALSE	21437	28	>24	N	RJ	1	B	6	≥10	1	C	2	1	>16	18	>3	4	3	NÃO	3	2	≤2	1			0	0	NÃO	N	0	0	0					1	3	<6	15	>1T	N	N	N	N	NÃO	0
1293	MESQUITA	FALSE	20844	18	≤24	S	RJ	3	NB	3	<10	1	C	1	0	≤16	14	≤3	3	2	NÃO	3	2	≤2	1	0	1	0	0	NÃO	S	1	SIFILIS CONGENITA	0	2012-12-19	2013-09-18	V		1	7	≥6	22	>1T	S	SIFILIS	SIFILIS	S		0
1294	MESQUITA	FALSE	18979	28	>24	S	RJ	1	B	4	<10	2	O	2	1	≤16	15	>3	4	2	NÃO	3	2	≤2	1	1	0	0	0	NÃO	N	0	0	0		2013-09-29	V		1	7	≥6	26	>1T	N	N	N	N	NÃO	0
1295	MESQUITA	FALSE	20900	17	≤24	N	RJ	3	NB	5	≥10	1	C	3	1	≤16	16	≤3	1	3	NÃO	3																	1	2	<6	9	1T	N	N	N
1296	MESQUITA	FALSE	7998	27	>24	N	RJ	3	NB	6	≥10	1	C	2	1	≤16	16	≤3	1	3	NÃO	3	2	≤2	2			0	0	NÃO	N	0	0	0					1	3	<6	5	1T	N	N	N	N	NÃO	0
1297	MESQUITA	FALSE	20885	18	≤24	S	RJ	3	NB	3	<10	1	C	1	0	≤16	13	>3	5	2	NÃO	3	3	>2	2	2	0	0	0	NÃO	N	0	0	0		2013-09-19	V		1	9	≥6	8	1T	N	N	N	N	NÃO	0
1298	MESQUITA	FALSE	20852	20	≤24	S	RJ	1	B	6	≥10	2	O	3	1	>16	17	≤3	2	2	SIM	1	1	≤2	0	0	0	0	0	NÃO	N	0	0	0	2012-12-15	2013-09-19	V		1	7	≥6	13	>1T	N	N	N	S	CIR	0
1299	MESQUITA	FALSE	20630	33	>24	S	RJ	1	B	5	≥10	1	C	2	1	>16	17	≤3	3	2	NÃO	3	3	>2	2	2	0	0	0	NÃO	N	0	0	0	2012-12-05	2013-09-19	V		1	8	≥6	8	1T	N	N	N	S	MACROSSOMIA	0
1300	MESQUITA	FALSE	20837	31	>24	S	RJ	3	NB	6	≥10	1	C	2	1	≤16	14	>3	6	3	NÃO	3	3	>2	1	1	0	1	1	SIM	S	1	AB1	0		2013-09-18	V		1	5	<6	16	>1T	N	N	N	N	NÃO	0
1301	MESQUITA	FALSE	20895	31	>24	N	RJ	3	NB	3	<10	1	C	2	1	>16	20	≤3	3	1	NÃO	3	1	≤2	0	0	0	0	0	NÃO	N	0	0	0					1	2	<6	9	1T	N	N	N	N	NÃO	0
1302	MESQUITA	FALSE	20621	16	≤24	S	RJ	3	NB	3	<10	1	C	2	1	≤16	15	≤3	1	3	NÃO	3	1	≤2	0	0	0	0	0	NÃO	N	0	0	0		2013-09-20	V		1	7	≥6	10	1T	N	N	N	N	NÃO	0
1303	MESQUITA	FALSE	100112	24	≤24	N	RJ	1	B	6	≥10	2	O	2	1	≤16	15	>3	12	2	NÃO	3																	1	3	<6	9	1T	N	N	N
1304	MESQUITA	FALSE	17994	24	≤24	N	RJ	3	NB	6	≥10	1	C	1	0	≤16	16	>3	6	1	SIM	1	1	≤2	0	0	0	0	0	NÃO	N	0	0	0					1	3	<6	26	>1T	N	N	N	N	NÃO	0
1305	MESQUITA	FALSE	100158	15	≤24	N	RJ	3	NB	3	<10	1	C	2	1	≤16	14	≤3	1	3	NÃO	3	2	≤2	2			0	0	NÃO	N	0	0	0					1	3	<6	4	1T	N	N	N	N	NÃO	0
1306	MESQUITA	FALSE	17222	19	≤24	N	RJ	1	B	3	<10	1	C	1	0	≤16	16	≤3	2	1	SIM	1	1	≤2	0	0	0	0	0	NÃO	N	0	0	0					1	3	<6	13	>1T	N	N	N	N	NÃO	0
1307	MESQUITA	FALSE	20791	18	≤24	S	RJ	3	NB	5	≥10	1	C	2	1	≤16	16	≤3	2	2	NÃO	3	2	≤2	0	0	0	1	1	SIM	S	1	AB1	0	2013-01-16	2013-09-17	V		1	6	≥6	11	1T	N	N	TPP	S	PRETERMO	0
1308	MESQUITA	FALSE	20856	16	≤24	S	RJ	3	NB	3	<10	1	C	1	0	≤16	14	>3	4	2	NÃO	3	1	≤2	0	0	0	0	0	NÃO	N	0	0	0		2013-09-20	V		0	2	<6	24	>1T	N	N	N	N	NÃO	0
1310	MESQUITA	FALSE	21465	23	≤24	N	RJ	3	NB	3	<10	2	O	1	0	≤16	14	>3	40	2	NÃO	3	2	≤2	2			0	0	NÃO	N	0	0	0					1	2	<6	18	>1T	N	N	N	N	NÃO	0
1311	MESQUITA	FALSE	20978	27	>24	N	RJ	1	B	6	≥10	1	C	2	1	>16	26	≤3	1	3	NÃO	3	1	≤2	0	0	0	0	0	NÃO	N	0	0	0					1	3	<6	8	1T	N	N	N	N	NÃO	0
1312	MESQUITA	FALSE	20813	16	≤24	N	RJ	1	B	5	≥10	1	C	2	1	≤16	15	≤3	1	2	NÃO	3	1	≤2	0	0	0	0	0	NÃO	N	0	0	0					1	3	<6	15	>1T	N	N	N	N	NÃO	0
1314	MESQUITA	FALSE	21496	19	≤24	N	RJ	1	B	5	≥10	2	O	3	1	>16	17	≤3	1	2	NÃO	3	1	≤2	0	0	0	0	0	NÃO	N	0	0	0					1	2	<6	5	1T	N	N	N	N	NÃO	0
1315	MESQUITA	FALSE	19392	35	>24	S	RJ	3	NB	6	≥10	1	C	1	0	>16	18	>3	4	2	NÃO	3	3	>2	2	0	2	0	0	NÃO	N	0	0	0	2012-12-28	2013-01-30	C	ITERAT	1	5	<6	18	>1T	N	N	N	N	NÃO	0
1316	MESQUITA	FALSE	21043	17	≤24	N	RJ	1	B	5	≥10	1	C	1	0	≤16	15	≤3	1	2	NÃO	3	1	≤2	0	0	0	0	0	NÃO	N	0	0	0					1	3	<6	12	1T	N	N	N	N	NÃO	0
1317	MESQUITA	FALSE	13788	38	>24	S	RJ	3	NB	2	<10	1	C	3	1	>16	19	>3	4	3	NÃO	3	4	>2	3	2	1	0	0	NÃO	N	0	0	0	2012-12-31	2013-09-21	C	AP FACE	1	8	≥6	6	1T	N	N	N	N	NÃO	0
1318	MESQUITA	FALSE	20965	30	>24	N	RJ	1	B	7	≥10	1	C	2	1	≤16	14	>3	25	2	NÃO	3	1	≤2	0	0	0	0	0	NÃO	N	0	0	0					1	3	<6	8	1T	N	N	N	N	NÃO	0
1319	MESQUITA	FALSE	21490	38	>24	N	RJ	2	NB	2	<10	1	C	2	1	≤16	14	≤3	2	3	NÃO	3	6	>2	5			0	0	NÃO	N	0	0						1	2	<6	17	>1T	N	N	N	N	NÃO	0
1320	MESQUITA	FALSE	21091	23	≤24	N	RJ	3	NB	6	≥10	1	C	2	1	>16	18	≤3	3	3	NÃO	3	1	≤2	0	0	0	0	0	NÃO	N	0	0	0					1	2	<6	13	>1T	N	N	N	N	NÃO	0
1321	MESQUITA	FALSE	21090	24	≤24	N	RJ	1	B	5	≥10	1	C	2	1	>16	19	≤3	1	2	SIM	2	2	≤2	2			0	0	NÃO	N	0	0	0					1	2	<6	27	>1T	N	N	N	N	NÃO	0
1322	MESQUITA	FALSE	19134	20	≤24	S	RJ	3	NB	3	<10	1	C	1	0	≤16	16	≤3	3	2	NÃO	3	2	≤2	1	1	0	0	0	NÃO	N	0	0	0		2013-09-22	V		1	4	<6	18	>1T	N	N	N	N	NÃO	0
1323	MESQUITA	FALSE	21512	16	≤24	N	RJ	3	NB	5	≥10	2	O	1	0	≤16	15	≤3	3	2	NÃO	3	1	≤2	0	0	0	0	0	NÃO	N	0	0	0					1	3	<6	6	1T	N	N	N	N	NÃO	0
1324	MESQUITA	FALSE	21048	17	≤24	N	RJ	1	B	5	≥10	1	C	1	0	≤16	15	≤3	1	3	NÃO	3	1	≤2	0	0	0	0	0	NÃO	N	0	0	0					1	3	<6	5	1T	N	N	N	N	NÃO	0
1325	MESQUITA	FALSE	20794	28	>24	S	RJ	3	NB	5	≥10	1	C	1	0	≤16	15	>3	6	2	NÃO	3	6	>2	1	1	0	1	2	SIM	S	2	AB1	AB1	2012-12-22	2013-09-22	V		1	7	≥6	13	>1T	N	N	N	N	NÃO	0
1326	MESQUITA	FALSE	21090	31	>24	N	RJ	3	NB	6	≥10	1	C	3	1	>16	27	≤3	1	3	NÃO	3	1	≤2	0	0	0	0	0	NÃO	N	0	0	0					1	3	<6	7	1T	N	N	N	N	NÃO	0
1327	MESQUITA	FALSE	16931	21	≤24	N	RJ	3	NB	3	<10	1	C	3	1	≤16	16	>3	4	3	NÃO	3	2	≤2	2			0	0	NÃO	N	0	0	0					1	3	<6	16	>1T	N	N	N	N	NÃO	0
1328	MESQUITA	FALSE	15915	15	≤24	N	RJ	1	B	3	<10	1	C	1	0	≤16	14	>3	4	1	NÃO	3	1	≤2	0	0	0	0	0	NÃO	N	0	0	0					1	3	<6	10	1T	N	N	N	N	NÃO	0
1329	MESQUITA	FALSE	21097	32	>24	N	OUTRO	2	NB	6	≥10	1	C	2	1	>16	20	≤3	1	3	NÃO	3	2	≤2	2			0	0	NÃO	N	0	0	0					1	3	<6	5	1T	N	N	N	N	NÃO	0
1330	MESQUITA	FALSE	21067	23	≤24	N	RJ	3	NB	5	≥10	1	C	2	1	≤16	16	>3	4	2	NÃO	3	1	≤2	0	0	0	0	0	NÃO	N	0	0	0					1	2	<6	7	1T	N	N	N	N	NÃO	0
1331	MESQUITA	FALSE	18316	22	≤24	S	RJ	2	NB	5	≥10	2	O	3	1	≤16	15	≤3	3	2	NÃO	3	2	≤2	1	1	0	0	0	NÃO	N	0	0	0	2013-01-05	2013-10-01	V		1	8	≥6	7	1T	N	N	N	N	NÃO	0
1332	MESQUITA	FALSE	21114	31	>24	N	RJ	1	B	2	<10	1	C	2	1	>16	17	≤3	1	3	NÃO	3	1	≤2	0	0	0	0	0	NÃO	N	0	0	0					1	3	<6	14	>1T	N	N	N	N	NÃO	0
1333	MESQUITA	FALSE	21088	16	≤24	N	RJ	2	NB	4	<10	1	C	1	0	≤16	13	≤3	1	3	NÃO	3	1	≤2	0	0	0	0	0	NÃO	N	0	0	0					0					N	N	N	N	NÃO	0
1334	MESQUITA	FALSE	19554	26	>24	S	RJ	3	NB	6	≥10	1	C	1	0	>16	18	>3	6	2	NÃO	3	2	≤2	1	0	1	0	0	NÃO	N	0	0	0		2013-09-22	C	SEROTIN	1	4	<6	11	1T	N	N	N	N	NÃO	0
1335	MESQUITA	FALSE	21080	19	≤24	N	RJ	1	B	3	<10	1	C	1	0	≤16	14	>3	5	3	NÃO	3	3	>2	2			0	0	NÃO	N	0	0						1	2	<6	22	>1T	N	N	N	N	NÃO	0
1336	MESQUITA	FALSE	21077	22	≤24	N	RJ	2	NB	3	<10	1	C	1	0	≤16	15	>3	4	3	NÃO	3	2	≤2	2			0	0	NÃO	N	0	0	0					1	2	<6	25	>1T	N	N	N	N	NÃO	0
1337	MESQUITA	FALSE	20975	24	≤24	N	OUTRO	1	B	6	≥10	1	C	3	1	>16	18	≤3	3	3	NÃO	3	1	≤2	0	0	0	0	0	NÃO	N	0	0	0					1	3	<6	15	>1T	N	N	N	N	NÃO	0
1338	MESQUITA	FALSE	21198	21	≤24	N	RJ	3	NB	4	<10	1	C	3	1	≤16	15	>3	5	3	NÃO	3	3	>2				0	0	NÃO	N	0	0	0					1	2	<6	17	>1T	N	N	N	N	NÃO	0
1339	MESQUITA	FALSE	21139	14	≤24	N	RJ	2	NB	3	<10	2	O	1	0	≤16	14	≤3	1	3	NÃO	3	1	≤2	0	0	0	0	0	NÃO	N	0	0	0					1	2	<6	26	>1T	N	N	N	N	NÃO	0
1340	MESQUITA	FALSE	21447	25	>24	N	RJ	3	NB	6	≥10	1	C	1	0	>16	22	≤3	1	3	NÃO	3	1	≤2	0	0	0	0	0	NÃO	N	0	0	0					1	3	<6	8	1T	N	N	N	N	NÃO	0
1341	MESQUITA	FALSE	21052	23	≤24	N	OUTRO	1	B	3	<10	2	O	1	0	≤16	14	>3	20	2	NÃO	3	3	>2				0	0	NÃO	N	0	0	0					1	3	<6	12	1T	N	N	N	N	NÃO	0
1342	MESQUITA	FALSE	21163	30	>24	N	RJ	3	NB	6	≥10	1	C	1	0	>16	17	≤3	1	3	NÃO	3	6	>2				0	0	NÃO	N	0	0	0					0					N	N	N	N	NÃO	0
1343	MESQUITA	FALSE	15367	16	≤24	N	RJ	3	NB	5	≥10	1	C	1	0	≤16	16	≤3	1	3	NÃO	3	1	≤2	0	0	0	0	0	NÃO	N	0	0	0					1	3	<6	18	>1T	N	N	N	N	NÃO	0
1344	MESQUITA	FALSE	18266	28	>24	N	RJ	1	B	6	≥10	1	C	2	1	≤16	16	>3	7	2	NÃO	3	4	>2	3			0	0	NÃO	N	0	0						1	2	<6	31	>1T	N	N	N	N	NÃO	0
1345	MESQUITA	FALSE	17484	40	>24	N	RJ	3	NB	3	<10	2	O	1	0	>16	21	>3	20	3	NÃO	3	4	>2				0	0	NÃO	N	0	0	0					1	3	<6	21	>1T	N	N	N	N	NÃO	0
1346	MESQUITA	FALSE	17166	18	≤24	N	RJ	1	B	2	<10	2	O	1	0	≤16	14	≤3	3	1	NÃO	3	1	≤2	0	0	0	0	0	NÃO	N	0	0	0					1	3	<6	26	>1T	N	N	N	N	NÃO	0
1347	MESQUITA	FALSE	18011	20	≤24	N	RJ	3	NB	5	≥10	1	C	1	0	≤16	15	≤3	3	2	NÃO	3	1	≤2	0	0	0	0	0	NÃO	N	0	0	0					1	3	<6	8	1T	S	SIFILIS	N	N	NÃO	0
1348	MESQUITA	FALSE	21173	22	≤24	N	RJ	3	NB	5	≥10	1	C	1	0	>16	18	≤3	3	2	NÃO	3	3	>2	2			0	0	NÃO	N	0	0						1	3	<6	17	>1T	N	N	N	N	NÃO	0
1349	MESQUITA	FALSE	101106	23	≤24	N	OUTRO	3	NB	5	≥10	1	C	1	0	>16	17	≤3	1	3	NÃO	3	2	≤2	2			0	0	NÃO	N	0	0	0					1	2	<6	20	>1T	S	SIFILIS	N	N	NÃO	0
1350	MESQUITA	FALSE	17024	29	>24	N	RJ	3	NB	6	≥10	1	C	5	1	>16	21	≤3	1	2	NÃO	3	2	≤2	2			0	0	NÃO	N	0	0	0					1	3	<6	11	1T	N	N	N	N	NÃO	0
1351	MESQUITA	FALSE	21100	21	≤24	N	RJ	3	NB	6	≥10	1	C	2	1	>16	20	≤3	1	2	NÃO	3	1	≤2	0	0	0	0	0	NÃO	N	0	0	0					1	3	<6	13	>1T	N	N	N	N	NÃO	0
1352	MESQUITA	FALSE	21119	27	>24	N	RJ	2	NB	6	≥10	1	C	1	0	>16	20	≤3	3	3	SIM	2	1	≤2	0	0	0	0	0	NÃO	N	0	0	0					1	3	<6	12	1T	N	N	N	N	NÃO	0
1353	MESQUITA	FALSE	21468	17	≤24	N	RJ	1	B	4	<10	1	C	1	0	≤16	16	≤3	2	2	NÃO	3	1	≤2	0	0	0	0	0	NÃO	N	0	0	0					1	3	<6	12	1T	N	N	N	N	NÃO	0
1354	MESQUITA	FALSE	20654	24	≤24	S	RJ	2	NB	4	<10	1	C	1	0	≤16	13	≤3	3	3	NÃO	3	1	≤2	0	0	0	0	0	NÃO	N	0	0	0		2013-09-24	C	SFA	1	4	<6	13	>1T	N	N	DPP	S	DPP/UTI NEO	0
1355	MESQUITA	FALSE	13959	34	>24	S	RJ	2	NB	6	≥10	2	O	1	0	>16	19	>3	7	2	NÃO	3	1	≤2	0	0	0	0	0	NÃO	N	0	0	0	2012-12-05	2013-09-24	V		1	10	≥6	13	>1T	N	N	N	N	NÃO	0
1356	MESQUITA	FALSE	10398	22	≤24	S	RJ	1	B	6	≥10	1	C	2	1	>16	18	≤3	3	2	NÃO	3	2	≤2	1	1	0	0	0	NÃO	N	0	0	0		2013-09-25	V		1	7	≥6	12	1T	N	N	N	N	NÃO	0
1357	MESQUITA	FALSE	10463	32	>24	S	RJ	3	NB	6	≥10	1	C	1	0	≤16	16	>3	4	3	NÃO	3	2	≤2	1	0	1	0	0	NÃO	N	0	0	0		2013-09-25	V		1	13	≥6	10	1T	N	N	N	N	NÃO	0
1358	MESQUITA	FALSE	10955	19	≤24	S	RJ	3	NB	5	≥10	1	C	2	1	≤16	14	≤3	3	3	NÃO	3	1	≤2	0	0	0	0	0	NÃO	N	0	0	0	2012-12-20	2013-09-25	V		1	7	≥6	15	>1T	N	N	N	S	CIR	0
1359	MESQUITA	FALSE	12789	27	>24	S	RJ	1	B	7	≥10	1	C	2	1	≤16	15	>3	4	3	NÃO	3	2	≤2	1	0	1	0	0	NÃO	N	0	0	0		2013-09-24	V		1	8	≥6	5	1T	N	N	N	N	NÃO	0
1360	MESQUITA	FALSE	21259	19	≤24	N	RJ	2	NB	4	<10	2	O	1	0	≤16	16	≤3	2	1	NÃO	3	2	≤2	1			0	0	NÃO	N	0	0						1	1	<6	26	>1T	N	N	N	N	NÃO	0
1361	MESQUITA	FALSE	16442	27	>24	N	RJ	3	NB	2	<10	1	C	1	0	≤16	12	>3	37	2	NÃO	3	5	>2	4			0	0	NÃO	N	0	0						1	2	<6	17	>1T	N	N	N	N	NÃO	0
1362	MESQUITA	FALSE	19204	16	≤24	S	RJ	3	NB	5	≥10	1	C	2	1	≤16	14	≤3	2	2	NÃO	3	1	≤2	0	0	0	0	0	NÃO	N	0	0	0	2012-12-20	2013-09-26	V		1	6	≥6	17	>1T	N	N	N	N	NÃO	0
1363	MESQUITA	FALSE	21319	31	>24	N	RJ	3	NB	3	<10	1	C	1	0	≤16	15	>3	5	3	NÃO	3	10	>2	5			1	4	SIM	S	AB1	AB1						1	2	<6	15	>1T	N	N	N	N	NÃO	0
1364	MESQUITA	FALSE	18680	27	>24	S	RJ	1	B	6	≥10	2	O	2	1	≤16	16	>3	4	2	NÃO	3	3	>2	2	2	0	0	0	NÃO	N	0	0	0		2013-09-25	V		1	4	<6	24	>1T	N	N	N	N	NÃO	0
1366	MESQUITA	FALSE	12878	16	≤24	S	RJ	1	B	4	<10	2	O	1	0	≤16	12	>3	20	1	NÃO	3	2	≤2	0	0	0	1	1	SIM	S	1	AB1	0	2013-01-24	2013-09-26	V		1	6	≥6	21	>1T	N	N	ITU REP	S	PRETERMO	0
1367	MESQUITA	FALSE	20308	18	≤24	S	RJ	1	B	6	≥10	1	C	3	1	>16	17	≤3	1	2	NÃO	3	1	≤2	0	0	0	0	0	NÃO	N	0	0	0	2013-01-04	2013-09-26	V		1	5	<6	8	1T	N	N	N	N	NÃO	0
1368	MESQUITA	FALSE	21380	20	≤24	N	RJ	3	NB	3	<10	1	C	1	0	≤16	14	>3	99	3	NÃO	3	4	>2	3			0	0	NÃO	N	0	0						1	1	<6			N	N	N	N	NÃO	0
1369	MESQUITA	FALSE	12874	18	≤24	S	RJ	3	NB	4	<10	1	C	1	0	≤16	13	≤3	2	2	NÃO	3	2	≤2	1	1	0	0	0	NÃO	N	0	0	0		2013-09-26	V		1	8	≥6	19	>1T	S	SIFILIS	SIFILIS	S	SIFILIS CONGENITA	0
1370	MESQUITA	FALSE	21303	17	≤24	N	RJ	2	NB	5	≥10	1	C	2	1	≤16	14	≤3	2	3	NÃO	3	2	≤2	2			0	0	NÃO	N	0	0	0					1	2	<6	13	>1T	N	N	N	N	NÃO	0
1371	MESQUITA	FALSE	13571	16	≤24	N	RJ	2	NB	3	<10	1	C	1	0	≤16	15	≤3	1	3	NÃO	3	1	≤2	0	0	0	0	0	NÃO	N	0	0	0					1	3	<6	10	1T	N	N	N	N	NÃO	0
1372	MESQUITA	FALSE	17825	20	≤24	N	RJ	3	NB	4	<10	1	C	1	0	>16	17	≤3	1	3	NÃO	3	2	≤2	2			0	0	NÃO	N	0	0	0					1	2	<6	20	>1T	N	N	N	N	NÃO	0
1373	MESQUITA	FALSE	9565	23	≤24	S	RJ	3	NB	6	≥10	2	O	4	1	≤16	16	>3	6	3	NÃO	3	1	≤2	0	0	0	0	0	NÃO	N	0	0	0		2013-09-26	V		1			6	1T	N	N	N	N	NÃO	0
1374	MESQUITA	FALSE	19557	20	≤24	S	RJ	1	B	6	≥10	2	O	3	1	≤16	15	>3	5	3	NÃO	3	1	≤2	0	0	0	0	0	NÃO	N	0	0	0	2012-12-18	2013-09-25	V		0	2	<6	8	1T	N	N	N	N	NÃO	0
1375	MESQUITA	FALSE	21265	26	>24	N	RJ	2	NB	4	<10	2	O	1	0	≤16	15	>3	20	3	NÃO	3	4	>2	3			0	0	NÃO	N	0	0						0			2	1T	N	N	N	N	NÃO	0
1376	MESQUITA	FALSE	20823	19	≤24	S	RJ	3	NB	4	<10	2	O	2	1	≤16	13	>3	4	1	NÃO	3	1	≤2	0	0	0	0	0	NÃO	N	0	0	0		2013-09-26	V		1	8	≥6	11	1T	N	N	N	N	NÃO	0
1377	MESQUITA	FALSE	21372	25	>24	N	RJ	2	NB	3	<10	1	C	2	1	>16	20	≤3	1	2	NÃO	3	2	≤2	2			0	0	NÃO	N	0	0	0					1	3	<6	13	>1T	N	N	N	N	NÃO	0
1378	MESQUITA	FALSE	21369	18	≤24	N	RJ	3	NB	5	≥10	2	O	2	1	>16	17	≤3	1	1	NÃO	3	1	≤2	0	0	0	0	0	NÃO	N	0	0	0					1	2	<6	20	>1T	N	N	N	N	NÃO	0
1379	MESQUITA	FALSE	21338	23	≤24	N	RJ	1	B	3	<10	1	C	1	0	≤16	15	≤3	1	2	NÃO	3	4	>2				0	0	NÃO	N	0	0	0					1	2	<6	8	1T	N	N	N	N	NÃO	0
1380	MESQUITA	FALSE	20436	21	≤24	S	RJ	3	NB	4	<10	1	C	2	1	≤16	13	>3	8	3	NÃO	3	2	≤2	1	1	0	0	0	NÃO	N	0	0	0		2013-09-26	V		1	9	≥6	10	1T	N	N	N	N	NÃO	0
1381	MESQUITA	FALSE	21299	23	≤24	N	RJ	3	NB	5	≥10	2	O	2	1	≤16	16	>3	10	2	NÃO	3	1	≤2	0	0	0	0	0	NÃO	N	0	0	0					1	2	<6	22	>1T	N	N	N	N	NÃO	0
1382	MESQUITA	FALSE	10948	32	>24	S	RJ	1	B	6	≥10	1	C	2	1	>16	19	>3	20	3	NÃO	3	5	>2	2	2	0	1	2	SIM	S	AB1	AB1	0		2013-09-25	V		1	10	≥6	5	1T	N	N	N	S	MACROSSOMIA/DISTOC OMBRO	0
1383	MESQUITA	FALSE	21279	30	>24	N	RJ	3	NB	2	<10	2	O	2	1	≤16	14	≤3	1	3	NÃO	3	1	≤2	0	0	0	0	0	NÃO	N	0	0	0					1	1	<6	22	>1T	N	N	N	N	NÃO	0
1384	MESQUITA	FALSE	16515	20	≤24	N	OUTRO	3	NB	6	≥10	1	C	2	1	≤16	14	>3	5	3	NÃO	3	1	≤2	0	0	0	0	0	NÃO	N	0	0	0					1	3	<6	13	>1T	N	N	N	N	NÃO	0
1385	MESQUITA	FALSE	8767	26	>24	S	RJ	1	B	6	≥10	1	C	4	1	≤16	15	≤3	3	2	NÃO	3	2	≤2	1	1	0	0	0	NÃO	N	0	0	0	2012-12-15	2013-09-27	V		1	8	≥6	8	1T	N	N	N	S	MACROSSOMIA/DISTOC OMBRO	0
1020	MESQUITA	FALSE	2377	21	≤24	N	RJ	3	NB	3	<10	1	C	2	1	≤16	15	>3	7	3	NÃO	3																	1	3	<6	9	1T	N	N	N
1037	MESQUITA	FALSE	10549	21	≤24	N	RJ	1	B	5	≥10	2	O	1	0	≤16	15	≤3	2	2	NÃO	3																	1	2	<6	26	>1T	N	N	N
87	HUPE	FALSE	1772606	34	>24	S	RJ	1	B	3	<10	2	O	2	1	>16	17	>3	4	3	NÃO	3	1	≤2	0	0	0	0	0	NÃO	N	0	0	0	2012-10-16	NA			1	1	<6	6	1T	S	SIFILIS	ECTOPICA	S	ECTOPICA	0
[truncated: 20 more columns]
